# Supplementary material for: Crystal structure of poly[tetra-μ-cyanido-ethanol­bis(2-iodo­pyrazine)­digold(I)iron(II)]
Source: Acta Crystallogr E Crystallogr Commun. 2017 Oct 24;73(Pt 11):1755–8. doi: 10.1107/S2056989017014785 (PMC5683507; doi:10.1107/S2056989017014785)
Supplement: Supplementary file 1 [file e-73-01755-sup1.cif]

##############################################################################
#                                                                            #
# This CIF contains the data in a paper accepted for publication in          #
# Acta Crystallographica Section E. It conforms to the requirements of       #
# Notes for Authors for Acta Crystallographica Section E, and has been       #
# peer reviewed under the auspices of the IUCr Commission on Journals.       #
#                                                                            #
# Full details of the Crystallographic Information File format               #
# are given in the paper "The Crystallographic Information File (CIF):       #
# a New Standard Archive File for Crystallography" by S. R. Hall, F. H.      #
# Allen and I. D. Brown [Acta Cryst. (1991), A47, 655-685].                  #
#                                                                            #
# The current version of the core CIF dictionary is obtainable from          #
# ftp://ftp.iucr.org/pub/cif_core.dic.                                       #
#                                                                            #
# Software is freely available for graphical display of the structure(s)     #
# in this CIF. For information consult the CIF software page                 #
# http://www.iucr.org/resources/cif/software.                                #
#                                                                            #
# This file may be used for bona fide research purposes within the           #
# scientific community so long as proper attribution is given to the journal # 
# article from which it was obtained.                                        #
#                                                                            #
##############################################################################
data_global
_audit_creation_method
;
Olex2 1.2
(compiled 2017.07.20 svn.r3457 for OlexSys, GUI svn.r5370)
;
_journal_date_recd_electronic     2017-09-22
_journal_date_accepted     2017-10-12
_journal_name_full     'Acta Crystallographica, Section E'
_journal_year     2017
_journal_volume     73
_journal_issue     11
_journal_page_first     1755
_journal_page_last     1758
_journal_paper_category     GM
_journal_paper_doi     10.1107/S2056989017014785
_journal_coeditor_code     XU5907
_publ_contact_author_name     'Olesia I. Kucheriv'
_publ_contact_author_address
;
Department of Chemistry, Taras Shevchenko National University of Kyiv,
Volodymyrska St. 64, Kyiv 01601, Ukraine
;
_publ_contact_author_email     'olesia.kucheriv@univ.kiev.ua'
_publ_contact_author_fax     ?
_publ_contact_author_phone     ?
_publ_section_title
;
Crystal structure of
poly[tetra-\m-cyanido-ethanolbis(2-iodopyrazine)digold(I)iron(II)]
;
loop_
    _publ_author_name
    _publ_author_footnote
    _publ_author_address
    'Fei, Bin' .
;
School of Chemical Engineering
Nanjing University of Science and Technology
210094 Nanjing
People's Republic of China
;
    'Kucheriv, Olesia I.' .
;
Department of Chemistry
Taras Shevchenko National University of Kyiv
Volodymyrska St. 64
Kyiv 01601
Ukraine
;
    'Tokmenko, Inna I.' .
;
Department of Chemistry
Taras Shevchenko National University of Kyiv
Volodymyrska St. 64
Kyiv 01601
Ukraine
Ukraine National O. O. Bogomoletz Medical University
13 T. Shevchenko Blvd.
Kyiv
Ukraine
;
    'Terebilenko, Kateryna V.' .
;
Department of Chemistry, Taras Shevchenko National University of Kyiv,
Volodymyrska St. 64, Kyiv 01601,
Ukraine
;
    'Gural'skiy, Il'ya A.' .
;
Department of Chemistry, Taras Shevchenko National University of Kyiv,
Volodymyrska St. 64, Kyiv 01601,
Ukraine
;
_publ_section_synopsis
;
The dicyanoaurate anions bridge the Fe^II^ cations to form  polymeric chains
propagating along the <i>b</i> axis.
;
data_I
_chemical_name_systematic
;
Poly[tetra-\m-cyanido-ethanolbis(2-iodopyrazine)digold(I)iron(II)]
;
_chemical_name_common     ?
_chemical_formula_moiety     'C14 H12 Au2 Fe I2 N8 O'
_chemical_formula_sum     'C14 H12 Au2 Fe I2 N8 O'
_chemical_formula_iupac     '[Au2 Fe (C N)4 (C4 H3 I N2)2 (C2 H6 O)]'
_chemical_formula_weight     1011.90
_chemical_melting_point     ?
_shelx_space_group_comment
;
The symmetry employed for this shelxl refinement is uniquely defined
by the following loop, which should always be used as a source of
symmetry information in preference to the above space-group names.
They are only intended as comments.
;
_space_group_crystal_system     triclinic
_space_group_name_H-M_alt     'P -1'
_space_group_name_Hall     '-P 1'
loop_
    _symmetry_equiv_pos_as_xyz
    _space_group_symop_id
    '+X,+Y,+Z' 1
    '-X,-Y,-Z' 2
_cell_length_a     9.40(2)
_cell_length_b     10.30(2)
_cell_length_c     12.81(3)
_cell_angle_alpha     92.05(6)
_cell_angle_beta     99.67(7)
_cell_angle_gamma     114.30(6)
_cell_volume     1106(4)
_cell_formula_units_Z     2
_cell_measurement_reflns_used     5517
_cell_measurement_theta_min     2.401
_cell_measurement_theta_max     28.100
_cell_measurement_temperature     296(2)
_exptl_crystal_description     needle
_exptl_crystal_colour     yellow
_exptl_crystal_size_max     0.20
_exptl_crystal_size_mid     0.05
_exptl_crystal_size_min     0.03
_exptl_crystal_density_diffrn     3.039
_exptl_crystal_density_meas     ?
_exptl_crystal_density_method     ?
_exptl_crystal_F_000     900
_exptl_absorpt_coefficient_mu     16.698
_exptl_absorpt_correction_type     refdelf
_exptl_absorpt_process_details
;
(Walker & Stuart, 1983)
;
_shelx_estimated_absorpt_T_min     0.135
_shelx_estimated_absorpt_T_max     0.634
_exptl_absorpt_correction_T_min     0.2977
_exptl_absorpt_correction_T_max     0.4563
_diffrn_ambient_temperature     296.15
_diffrn_radiation_type     MoK\a
_diffrn_radiation_wavelength     0.71073
_diffrn_measurement_device_type     'Bruker SMART'
_diffrn_measurement_method     '\f and \w scans'
_diffrn_detector_area_resol_mean     ?
_diffrn_reflns_number     5556
_diffrn_reflns_av_R_equivalents     0.0967
_diffrn_reflns_theta_min     1.624
_diffrn_reflns_theta_max     28.889
_diffrn_reflns_theta_full     25.242
_diffrn_measured_fraction_theta_max     0.955
_diffrn_measured_fraction_theta_full     0.998
_diffrn_reflns_limit_h_min     -10
_diffrn_reflns_limit_h_max     12
_diffrn_reflns_limit_k_min     -13
_diffrn_reflns_limit_k_max     8
_diffrn_reflns_limit_l_min     -16
_diffrn_reflns_limit_l_max     17
loop_
    _refln_index_h
    _refln_index_k
    _refln_index_l
    _refln_F_squared_meas
    1 0 0 5649.67
    2 0 0 11456.7
    3 0 0 36707.4
    4 0 0 105172
    5 0 0 440.783
    6 0 0 18701.7
    7 0 0 15380.6
    8 0 0 3125.03
    9 0 0 326.159
    10 0 0 3237.73
    11 0 0 1788.19
    -11 1 0 218.691
    -10 1 0 4421.79
    -9 1 0 639.683
    -8 1 0 8538
    -7 1 0 751.844
    -6 1 0 1747.91
    -5 1 0 190.819
    -4 1 0 75976.8
    -3 1 0 1204.96
    -2 1 0 24514
    -1 1 0 2152.53
    0 1 0 46599.5
    1 1 0 26665.5
    2 1 0 72351.8
    3 1 0 8711.52
    4 1 0 16747
    5 1 0 16162.4
    6 1 0 9214.52
    7 1 0 3578.11
    8 1 0 2010.25
    9 1 0 3859.63
    10 1 0 580.805
    -11 2 0 455.032
    -10 2 0 4210.63
    -9 2 0 119.512
    -8 2 0 19718.2
    -7 2 0 3837.77
    -6 2 0 885.025
    -5 2 0 2206.09
    -4 2 0 21191
    -3 2 0 615.863
    -2 2 0 64469.6
    -1 2 0 37428.3
    0 2 0 229.811
    1 2 0 15536.6
    2 2 0 40698.1
    3 2 0 10832.2
    4 2 0 352.397
    5 2 0 22741.6
    6 2 0 3156.95
    7 2 0 1818.46
    8 2 0 342.304
    9 2 0 8151.32
    10 2 0 80.6657
    -12 3 0 2599.57
    -11 3 0 721.548
    -10 3 0 1811.99
    -9 3 0 6077.13
    -8 3 0 6145.37
    -7 3 0 2746.78
    -6 3 0 172.459
    -5 3 0 12323.4
    -4 3 0 479.213
    -3 3 0 188.287
    -2 3 0 198.742
    -1 3 0 3565.69
    0 3 0 15748.2
    1 3 0 1506.01
    2 3 0 167.585
    3 3 0 327.715
    4 3 0 4149.83
    5 3 0 5780.81
    6 3 0 412.154
    7 3 0 163.015
    8 3 0 461.117
    9 3 0 2100.96
    -12 4 0 2421.89
    -11 4 0 1756.7
    -10 4 0 1068.46
    -9 4 0 19315.3
    -8 4 0 619.635
    -7 4 0 153.402
    -6 4 0 82.9445
    -5 4 0 57167.3
    -4 4 0 8449.41
    -3 4 0 3826.14
    -2 4 0 22852.9
    -1 4 0 19305.3
    0 4 0 14467.9
    1 4 0 4673.75
    2 4 0 51513.2
    3 4 0 1897.88
    4 4 0 342.254
    5 4 0 762.533
    6 4 0 11632.5
    7 4 0 769.663
    8 4 0 4822.71
    9 4 0 119.709
    -12 5 0 55.7554
    -11 5 0 91.6635
    -10 5 0 82.6757
    -9 5 0 6924.86
    -8 5 0 46.6243
    -7 5 0 2513.61
    -6 5 0 3693
    -5 5 0 23235
    -4 5 0 2976.32
    -3 5 0 2409.23
    -2 5 0 40205.6
    -1 5 0 24136.2
    0 5 0 9337.59
    1 5 0 216.897
    2 5 0 39027.3
    3 5 0 8010.28
    4 5 0 15008.1
    5 5 0 178.509
    6 5 0 3668.88
    7 5 0 1897.21
    8 5 0 5044.65
    -12 6 0 3687.52
    -11 6 0 407.823
    -10 6 0 2227.33
    -9 6 0 2310.22
    -8 6 0 3946.77
    -7 6 0 5789.89
    -6 6 0 29501.3
    -5 6 0 891.416
    -4 6 0 5321.72
    -3 6 0 9165.16
    -2 6 0 56488.4
    -1 6 0 612.576
    0 6 0 62176.4
    1 6 0 89.6824
    2 6 0 11838.5
    3 6 0 3767.25
    4 6 0 30918.7
    5 6 0 1044.89
    6 6 0 9.25458
    7 6 0 3378.92
    -12 7 0 968.238
    -11 7 0 125.342
    -10 7 0 8694.74
    -9 7 0 124.912
    -8 7 0 301.727
    -7 7 0 486.331
    -6 7 0 27184.5
    -5 7 0 7.47989
    -4 7 0 9679.32
    -3 7 0 563.828
    -2 7 0 4432.54
    -1 7 0 2447.83
    0 7 0 31413
    1 7 0 293.502
    2 7 0 390.905
    3 7 0 4978.62
    4 7 0 10565
    5 7 0 1096.22
    6 7 0 384.873
    -12 8 0 205.379
    -11 8 0 815.623
    -10 8 0 18996.3
    -9 8 0 261.493
    -8 8 0 6751.44
    -7 8 0 11507.1
    -6 8 0 17824.8
    -5 8 0 728.52
    -4 8 0 23230.2
    -3 8 0 18869.4
    -2 8 0 233.55
    -1 8 0 5300.88
    0 8 0 7503.47
    1 8 0 1087.52
    2 8 0 5714.38
    3 8 0 5695.77
    4 8 0 391.969
    5 8 0 643.699
    6 8 0 842.659
    -12 9 0 842.927
    -11 9 0 1733.58
    -10 9 0 4252.06
    -9 9 0 1810.18
    -8 9 0 6354.94
    -7 9 0 10296.6
    -6 9 0 1446.32
    -5 9 0 6392.31
    -4 9 0 3172.26
    -3 9 0 3712.6
    -2 9 0 54.4386
    -1 9 0 10699.2
    0 9 0 48.7786
    1 9 0 162.769
    2 9 0 360.243
    3 9 0 2300.95
    4 9 0 238.405
    5 9 0 250.698
    -11 10 0 4024.36
    -10 10 0 258.077
    -9 10 0 9157.43
    -8 10 0 6657.84
    -7 10 0 5456.17
    -6 10 0 1147.83
    -5 10 0 39805.1
    -4 10 0 305.3
    -3 10 0 388.212
    -2 10 0 61.975
    -1 10 0 18359.5
    0 10 0 5494.23
    1 10 0 1330.61
    2 10 0 3315.35
    3 10 0 1421.25
    -11 11 0 947.765
    -10 11 0 1060.8
    -9 11 0 4386.76
    -8 11 0 547.432
    -7 11 0 499.973
    -6 11 0 868.561
    -5 11 0 5003.75
    -4 11 0 1243.45
    -3 11 0 1077.34
    -2 11 0 2547.3
    -1 11 0 2368.47
    0 11 0 607.612
    1 11 0 200.504
    2 11 0 5293.91
    -10 12 0 159.213
    -9 12 0 1793.98
    -8 12 0 9365.99
    -7 12 0 1804.49
    -6 12 0 2481.76
    -5 12 0 93.1632
    -4 12 0 4121.96
    -3 12 0 1857.41
    -2 12 0 11144
    -1 12 0 401.391
    0 12 0 297.706
    -9 13 0 55.1983
    -8 13 0 5313.9
    -7 13 0 304.868
    -6 13 0 7278.19
    -5 13 0 883.519
    -4 13 0 595.157
    -3 13 0 508.375
    -2 13 0 4135.2
    2 -13 1 36.7452
    3 -13 1 5337.69
    4 -13 1 169.793
    5 -13 1 1728.46
    6 -13 1 3169.28
    7 -13 1 2699
    8 -13 1 34.3731
    9 -13 1 548.918
    -1 -12 1 1904.12
    0 -12 1 3280.49
    1 -12 1 2416.83
    2 -12 1 2294.84
    3 -12 1 908.935
    4 -12 1 789.531
    5 -12 1 5190.53
    6 -12 1 13221.2
    7 -12 1 124.887
    8 -12 1 3437.55
    9 -12 1 289.776
    10 -12 1 5983.41
    -2 -11 1 1889.75
    -1 -11 1 63.8242
    0 -11 1 3483.67
    1 -11 1 142.471
    2 -11 1 10771
    3 -11 1 784.603
    4 -11 1 102.332
    5 -11 1 243.199
    6 -11 1 4889.43
    7 -11 1 225.628
    8 -11 1 9555.12
    9 -11 1 293.071
    10 -11 1 305.251
    11 -11 1 330.617
    -3 -10 1 74.3251
    -2 -10 1 17924
    -1 -10 1 582.212
    0 -10 1 68.4686
    1 -10 1 4148.5
    2 -10 1 28633.7
    3 -10 1 1424.38
    4 -10 1 13412
    5 -10 1 15051.7
    6 -10 1 2680.59
    7 -10 1 133.785
    8 -10 1 8772.44
    9 -10 1 5287.9
    10 -10 1 1474.58
    11 -10 1 2407.69
    -5 -9 1 248.983
    -4 -9 1 60.6031
    -3 -9 1 2723.03
    -2 -9 1 15155.2
    -1 -9 1 1379.37
    0 -9 1 4155.11
    1 -9 1 17292.5
    2 -9 1 14071.8
    3 -9 1 4779.99
    4 -9 1 3138.59
    5 -9 1 9615.43
    6 -9 1 2164.31
    7 -9 1 11086.6
    8 -9 1 797.231
    9 -9 1 1907.75
    10 -9 1 2.7564
    11 -9 1 2888.79
    -6 -8 1 3279.57
    -5 -8 1 90.1923
    -4 -8 1 5232.06
    -3 -8 1 3624.73
    -2 -8 1 4043.33
    -1 -8 1 5652.09
    0 -8 1 22057.5
    1 -8 1 13663.1
    2 -8 1 715.74
    3 -8 1 40292.5
    4 -8 1 6140.37
    5 -8 1 7810.85
    6 -8 1 248.568
    7 -8 1 31517.2
    8 -8 1 639.59
    9 -8 1 172.997
    10 -8 1 659.738
    11 -8 1 6469.37
    12 -8 1 2533.14
    -7 -7 1 2066.68
    -6 -7 1 460.535
    -5 -7 1 49.2778
    -4 -7 1 977.114
    -3 -7 1 3024.89
    -2 -7 1 115.323
    -1 -7 1 8579.01
    0 -7 1 2893.2
    1 -7 1 490.846
    2 -7 1 1568.15
    3 -7 1 17608.4
    4 -7 1 502.585
    5 -7 1 821.736
    6 -7 1 952.834
    7 -7 1 13390.6
    8 -7 1 637.229
    9 -7 1 937.286
    10 -7 1 5927.13
    11 -7 1 2227.46
    12 -7 1 24.8555
    -7 -6 1 7187.15
    -6 -6 1 916.479
    -5 -6 1 1615.07
    -4 -6 1 674.576
    -3 -6 1 6156.91
    -2 -6 1 8834.45
    -1 -6 1 9513.85
    0 -6 1 18893.2
    1 -6 1 4446.07
    2 -6 1 5047.3
    3 -6 1 5675.35
    4 -6 1 24220
    5 -6 1 10621.5
    6 -6 1 11103.3
    7 -6 1 364.755
    8 -6 1 1303.83
    9 -6 1 1520.05
    10 -6 1 11891
    11 -6 1 151.859
    12 -6 1 1112.45
    -8 -5 1 1050.92
    -7 -5 1 3170.49
    -6 -5 1 40.699
    -5 -5 1 617.064
    -4 -5 1 12579.8
    -3 -5 1 3271.98
    -2 -5 1 310.547
    -1 -5 1 271.459
    0 -5 1 46730.6
    1 -5 1 2029.09
    2 -5 1 6143.14
    3 -5 1 5183.89
    4 -5 1 21776.6
    5 -5 1 194.801
    6 -5 1 7148.69
    7 -5 1 2007.46
    8 -5 1 163.184
    9 -5 1 608.123
    10 -5 1 4505.76
    11 -5 1 79.3663
    12 -5 1 1250.27
    -9 -4 1 816.904
    -8 -4 1 6350.81
    -7 -4 1 258.525
    -6 -4 1 886.176
    -5 -4 1 2049.07
    -4 -4 1 35868.1
    -3 -4 1 838.385
    -2 -4 1 40141.4
    -1 -4 1 6217.84
    0 -4 1 47658.8
    1 -4 1 6760.85
    2 -4 1 112184
    3 -4 1 25286.1
    4 -4 1 5603.46
    5 -4 1 32030.5
    6 -4 1 33395
    7 -4 1 5214.8
    8 -4 1 311.405
    9 -4 1 19162.1
    10 -4 1 1279.23
    11 -4 1 136.868
    12 -4 1 954.539
    -9 -3 1 63.6279
    -8 -3 1 3060.49
    -7 -3 1 53.7337
    -6 -3 1 3971.75
    -5 -3 1 676.351
    -4 -3 1 7732.98
    -3 -3 1 7070.43
    -2 -3 1 64561.6
    -1 -3 1 640.859
    0 -3 1 928.176
    1 -3 1 80600.7
    2 -3 1 99399.9
    3 -3 1 4121.92
    4 -3 1 197.949
    5 -3 1 46517.8
    6 -3 1 28007.2
    7 -3 1 5768.03
    8 -3 1 442.608
    9 -3 1 11067.2
    10 -3 1 2512.15
    11 -3 1 2241.38
    12 -3 1 70.3536
    -10 -2 1 380.949
    -9 -2 1 3805.49
    -8 -2 1 5217.88
    -7 -2 1 36.1486
    -6 -2 1 13272.9
    -5 -2 1 12784.7
    -4 -2 1 96.5734
    -3 -2 1 18128.5
    -2 -2 1 30544.1
    -1 -2 1 130.763
    0 -2 1 12344.4
    1 -2 1 103877
    2 -2 1 27448.9
    3 -2 1 14063
    4 -2 1 13888.3
    5 -2 1 43185.7
    6 -2 1 2098.49
    7 -2 1 21828.6
    8 -2 1 107.26
    9 -2 1 6978.57
    10 -2 1 35.9109
    11 -2 1 5707.93
    -10 -1 1 674.519
    -9 -1 1 4726.12
    -8 -1 1 4816.28
    -7 -1 1 7711.38
    -6 -1 1 1724.09
    -5 -1 1 7832.63
    -4 -1 1 2011.8
    -3 -1 1 27847.6
    -2 -1 1 184.351
    -1 -1 1 232.901
    0 -1 1 893.669
    1 -1 1 14188.9
    2 -1 1 1472.3
    3 -1 1 32759.4
    4 -1 1 1474.46
    5 -1 1 4670.86
    6 -1 1 26.4365
    7 -1 1 17744.4
    8 -1 1 517.266
    9 -1 1 87.8331
    10 -1 1 1512.6
    11 -1 1 2098.65
    -11 0 1 2466.62
    -10 0 1 1983.63
    -9 0 1 6661.6
    -8 0 1 62.3249
    -7 0 1 38913
    -6 0 1 400.062
    -5 0 1 2061.59
    -4 0 1 421.283
    -3 0 1 59120
    -2 0 1 14024.8
    -1 0 1 15019.1
    0 0 1 22524
    1 0 1 5784.49
    2 0 1 89328.4
    3 0 1 21624.3
    4 0 1 24662.5
    5 0 1 6995.82
    6 0 1 151.929
    7 0 1 1583.19
    8 0 1 5738.28
    9 0 1 2856.11
    10 0 1 3608.22
    11 0 1 43.8585
    -11 1 1 4350
    -10 1 1 168.955
    -9 1 1 147.327
    -8 1 1 1348.29
    -7 1 1 18341.1
    -6 1 1 52.9685
    -5 1 1 1778.75
    -4 1 1 14391.5
    -3 1 1 15692.3
    -2 1 1 4532.53
    -1 1 1 455.008
    0 1 1 49333.5
    1 1 1 7937.75
    2 1 1 296.471
    3 1 1 6267.27
    4 1 1 41814.5
    5 1 1 326.38
    6 1 1 1644.77
    7 1 1 3545.72
    8 1 1 2727.93
    9 1 1 860.246
    10 1 1 1258.97
    -12 2 1 79.0289
    -11 2 1 2650.18
    -10 2 1 2965.9
    -9 2 1 2595.04
    -8 2 1 1960.93
    -7 2 1 1574.57
    -6 2 1 2801.47
    -5 2 1 9868.21
    -4 2 1 19867.8
    -3 2 1 1640.4
    -2 2 1 3164.91
    -1 2 1 730.058
    0 2 1 95887.8
    1 2 1 409.567
    2 2 1 36497.6
    3 2 1 20648.5
    4 2 1 27026.1
    5 2 1 6172.64
    6 2 1 11174
    7 2 1 10683.4
    8 2 1 909.246
    9 2 1 5364.84
    10 2 1 1581.99
    -12 3 1 650.128
    -11 3 1 71.0508
    -10 3 1 4232.71
    -9 3 1 464.476
    -8 3 1 5056.12
    -7 3 1 1166.77
    -6 3 1 2052.35
    -5 3 1 989.099
    -4 3 1 32183.4
    -3 3 1 140.626
    -2 3 1 7583.9
    -1 3 1 10568.9
    0 3 1 19462.4
    1 3 1 7375.59
    2 3 1 25679.6
    3 3 1 11214.7
    4 3 1 5628.47
    5 3 1 20222.4
    6 3 1 7397.84
    7 3 1 528.753
    8 3 1 940.072
    9 3 1 7536.87
    -12 4 1 7461.76
    -11 4 1 1699.63
    -10 4 1 2268.06
    -9 4 1 4684.71
    -8 4 1 22709.8
    -7 4 1 14473.9
    -6 4 1 153.451
    -5 4 1 49126.7
    -4 4 1 16509.2
    -3 4 1 5147.1
    -2 4 1 15916.3
    -1 4 1 80381.9
    0 4 1 82.9429
    1 4 1 34682.2
    2 4 1 8021.32
    3 4 1 9352.85
    4 4 1 304.898
    5 4 1 21071.4
    6 4 1 608.288
    7 4 1 425.85
    8 4 1 42.8232
    9 4 1 5784.01
    -12 5 1 5807.28
    -11 5 1 266.972
    -10 5 1 36.535
    -9 5 1 17965.7
    -8 5 1 13843.1
    -7 5 1 530.99
    -6 5 1 63.2483
    -5 5 1 79921.1
    -4 5 1 22231.9
    -3 5 1 13902.4
    -2 5 1 273.719
    -1 5 1 24619.9
    0 5 1 1180.15
    1 5 1 16928.1
    2 5 1 32.3744
    3 5 1 56.191
    4 5 1 74.8022
    5 5 1 4485.1
    6 5 1 26.922
    7 5 1 660.732
    8 5 1 184.275
    -12 6 1 1853.45
    -11 6 1 86.3073
    -10 6 1 2179.12
    -9 6 1 24349
    -8 6 1 1088.6
    -7 6 1 21055.9
    -6 6 1 624.739
    -5 6 1 38516.4
    -4 6 1 574.931
    -3 6 1 77638.9
    -2 6 1 7278.21
    -1 6 1 4953.1
    0 6 1 4583.37
    1 6 1 30108.2
    2 6 1 12211.1
    3 6 1 801.135
    4 6 1 5296.72
    5 6 1 959.802
    6 6 1 1132.01
    7 6 1 1159.4
    -12 7 1 103.058
    -11 7 1 973.194
    -10 7 1 123.99
    -9 7 1 2296.32
    -8 7 1 22.9457
    -7 7 1 22573
    -6 7 1 150.006
    -5 7 1 69.519
    -4 7 1 1933.9
    -3 7 1 29846.4
    -2 7 1 396.078
    -1 7 1 617.873
    0 7 1 11136.8
    1 7 1 5378.18
    2 7 1 501.62
    3 7 1 235.27
    4 7 1 5426.88
    5 7 1 64.5828
    6 7 1 68.9606
    -12 8 1 877.747
    -11 8 1 2724.57
    -10 8 1 3742.97
    -9 8 1 141.058
    -8 8 1 537.311
    -7 8 1 4961.69
    -6 8 1 7495.43
    -5 8 1 11599.7
    -4 8 1 3367.3
    -3 8 1 97.849
    -2 8 1 2602.68
    -1 8 1 7232.2
    0 8 1 14284.3
    1 8 1 1277.25
    2 8 1 292.534
    3 8 1 803.295
    4 8 1 7484.9
    5 8 1 296.944
    -12 9 1 98.4312
    -11 9 1 161.256
    -10 9 1 5301.26
    -9 9 1 162.275
    -8 9 1 446.83
    -7 9 1 3586.91
    -6 9 1 9215
    -5 9 1 600.055
    -4 9 1 3319.03
    -3 9 1 6836.26
    -2 9 1 1626.74
    -1 9 1 1595.18
    0 9 1 3591.08
    1 9 1 3512.21
    2 9 1 266.042
    3 9 1 3544.25
    4 9 1 1886.41
    -11 10 1 1007.68
    -10 10 1 8266.52
    -9 10 1 46.2771
    -8 10 1 13363.2
    -7 10 1 18254.9
    -6 10 1 3874.85
    -5 10 1 5995.12
    -4 10 1 7885.03
    -3 10 1 27403.9
    -2 10 1 195.681
    -1 10 1 18941.5
    0 10 1 392.604
    1 10 1 854.801
    2 10 1 297.035
    3 10 1 8972.27
    -11 11 1 1197.27
    -10 11 1 1668.84
    -9 11 1 4877.71
    -8 11 1 8016.66
    -7 11 1 5559.34
    -6 11 1 612.288
    -5 11 1 26166.5
    -4 11 1 5017.49
    -3 11 1 513.216
    -2 11 1 1621.24
    -1 11 1 16610.8
    0 11 1 597.035
    1 11 1 677.378
    2 11 1 444.954
    -10 12 1 851.394
    -9 12 1 8671.81
    -8 12 1 484.722
    -7 12 1 173.226
    -6 12 1 641.072
    -5 12 1 23224.9
    -4 12 1 125.904
    -3 12 1 6030.1
    -2 12 1 566.863
    -1 12 1 8254.83
    0 12 1 226.809
    -9 13 1 5036.92
    -8 13 1 290.223
    -7 13 1 1353.39
    -6 13 1 176.597
    -5 13 1 2262.26
    -4 13 1 51.2844
    -3 13 1 4923.64
    -2 13 1 405.525
    1 -13 2 806.535
    2 -13 2 49.7539
    3 -13 2 12003.5
    4 -13 2 2456.76
    5 -13 2 1.96005
    6 -13 2 16.5597
    7 -13 2 9431.58
    8 -13 2 42.3722
    -1 -12 2 8959.43
    0 -12 2 1545.7
    1 -12 2 507.411
    2 -12 2 575.127
    3 -12 2 22006.7
    4 -12 2 420.251
    5 -12 2 9962.74
    6 -12 2 359.564
    7 -12 2 9644.09
    8 -12 2 38.6811
    9 -12 2 8870.27
    10 -12 2 2809.25
    -2 -11 2 148.712
    -1 -11 2 4801.29
    0 -11 2 225.568
    1 -11 2 6906.86
    2 -11 2 82.3424
    3 -11 2 4525.87
    4 -11 2 824.378
    5 -11 2 15274.5
    6 -11 2 507.489
    7 -11 2 561.527
    8 -11 2 5060.42
    9 -11 2 5653.6
    10 -11 2 1635.66
    -4 -10 2 1218.93
    -3 -10 2 1693.22
    -2 -10 2 1010.43
    -1 -10 2 2594.22
    0 -10 2 2119.91
    1 -10 2 12951.5
    2 -10 2 5432.72
    3 -10 2 1612.15
    4 -10 2 324.895
    5 -10 2 9058.81
    6 -10 2 6977.81
    7 -10 2 8135.27
    8 -10 2 9734.13
    9 -10 2 192.346
    10 -10 2 137.005
    11 -10 2 245.16
    -5 -9 2 1246.08
    -4 -9 2 66.3576
    -3 -9 2 631.044
    -2 -9 2 4062.1
    -1 -9 2 38.6787
    0 -9 2 25.2168
    1 -9 2 115.14
    2 -9 2 8251.28
    3 -9 2 2987.78
    4 -9 2 476.684
    5 -9 2 605.128
    6 -9 2 2040.63
    7 -9 2 129.012
    8 -9 2 2378.06
    9 -9 2 1653.12
    10 -9 2 2.59431
    11 -9 2 419.367
    -6 -8 2 3755.06
    -5 -8 2 67.2297
    -4 -8 2 308.444
    -3 -8 2 48.7272
    -2 -8 2 18541.5
    -1 -8 2 555.044
    0 -8 2 3988.97
    1 -8 2 11818.9
    2 -8 2 19449.6
    3 -8 2 295.789
    4 -8 2 8318.13
    5 -8 2 39549.2
    6 -8 2 1165.05
    7 -8 2 4437.06
    8 -8 2 1332.44
    9 -8 2 6822.65
    10 -8 2 485.082
    11 -8 2 5651.69
    12 -8 2 110.834
    -7 -7 2 40.1812
    -6 -7 2 2122.63
    -5 -7 2 76.0596
    -4 -7 2 2148.72
    -3 -7 2 1221.2
    -2 -7 2 6093.26
    -1 -7 2 2447.39
    0 -7 2 13528.2
    1 -7 2 17935.8
    2 -7 2 7981.12
    3 -7 2 23723
    4 -7 2 10346.4
    5 -7 2 17481.9
    6 -7 2 4905.77
    7 -7 2 28029.5
    8 -7 2 608.475
    9 -7 2 541.135
    10 -7 2 903.159
    11 -7 2 8533.54
    12 -7 2 24.8661
    -7 -6 2 3903.91
    -6 -6 2 721.963
    -5 -6 2 1203.84
    -4 -6 2 3057.56
    -3 -6 2 24468.8
    -2 -6 2 99.5256
    -1 -6 2 8429.77
    0 -6 2 6709.54
    1 -6 2 22064.3
    2 -6 2 2029.23
    3 -6 2 105016
    4 -6 2 4157.98
    5 -6 2 474.308
    6 -6 2 641.305
    7 -6 2 51467.2
    8 -6 2 29.934
    9 -6 2 4517.71
    10 -6 2 4218.72
    11 -6 2 6604.49
    12 -6 2 203.176
    -8 -5 2 56.421
    -7 -5 2 7413.41
    -6 -5 2 1405.87
    -5 -5 2 1558.85
    -4 -5 2 52.1679
    -3 -5 2 13670.8
    -2 -5 2 1246.14
    -1 -5 2 28287.1
    0 -5 2 208.853
    1 -5 2 234.61
    2 -5 2 2161.29
    3 -5 2 36090.2
    4 -5 2 616.54
    5 -5 2 9068.15
    6 -5 2 1867.24
    7 -5 2 10020.2
    8 -5 2 2068.06
    9 -5 2 6212.57
    10 -5 2 3835.79
    11 -5 2 1161.12
    12 -5 2 1589.3
    -9 -4 2 972.602
    -8 -4 2 218.232
    -7 -4 2 13466.2
    -6 -4 2 510.84
    -5 -4 2 21873.6
    -4 -4 2 8104.27
    -3 -4 2 9433.69
    -2 -4 2 3735.94
    -1 -4 2 33535.9
    0 -4 2 24534.6
    1 -4 2 10873.3
    2 -4 2 29682.8
    3 -4 2 12049.1
    4 -4 2 2425.55
    5 -4 2 25597.1
    6 -4 2 16713.3
    7 -4 2 448.686
    8 -4 2 2866.1
    9 -4 2 3283.59
    10 -4 2 3051.94
    11 -4 2 932.706
    12 -4 2 3821.56
    -9 -3 2 4759.62
    -8 -3 2 136.529
    -7 -3 2 2408.93
    -6 -3 2 7898.31
    -5 -3 2 19180.9
    -4 -3 2 2122.64
    -3 -3 2 1455.94
    -2 -3 2 42269.8
    -1 -3 2 14681.8
    0 -3 2 6522.3
    1 -3 2 2181.14
    2 -3 2 47616.8
    3 -3 2 1245.03
    4 -3 2 1467.57
    5 -3 2 1661.2
    6 -3 2 6458.7
    7 -3 2 2998.3
    8 -3 2 335.89
    9 -3 2 1889.91
    10 -3 2 789.325
    11 -3 2 4.64068
    -10 -2 2 175.13
    -9 -2 2 3810.93
    -8 -2 2 2906.84
    -7 -2 2 1557.32
    -6 -2 2 10194.7
    -5 -2 2 6077.83
    -4 -2 2 1051.99
    -3 -2 2 9167.83
    -2 -2 2 47868.1
    -1 -2 2 180.202
    0 -2 2 5160.94
    1 -2 2 4180.67
    2 -2 2 41571.2
    3 -2 2 9138.2
    4 -2 2 8469.89
    5 -2 2 26052.2
    6 -2 2 10688.4
    7 -2 2 273.948
    8 -2 2 1796.61
    9 -2 2 13130
    10 -2 2 242.482
    11 -2 2 1616.77
    -10 -1 2 376.262
    -9 -1 2 175.345
    -8 -1 2 1398.11
    -7 -1 2 421.073
    -6 -1 2 1283.12
    -5 -1 2 728.427
    -4 -1 2 87.1855
    -3 -1 2 1100.08
    -1 -1 2 6116.4
    0 -1 2 7960.95
    1 -1 2 19710.5
    2 -1 2 18247.7
    3 -1 2 4299.08
    4 -1 2 623.874
    5 -1 2 36612.4
    6 -1 2 6241.39
    7 -1 2 7468.16
    8 -1 2 368.952
    9 -1 2 6596.49
    10 -1 2 1249.2
    11 -1 2 3715
    -11 0 2 106.182
    -10 0 2 3694.61
    -9 0 2 8456.77
    -8 0 2 2975.38
    -7 0 2 2244.05
    -6 0 2 6406.06
    -5 0 2 60373.9
    -4 0 2 2094.61
    -3 0 2 37634.8
    -2 0 2 195.837
    -1 0 2 24916.2
    0 0 2 3856.98
    1 0 2 84865.1
    2 0 2 16166
    3 0 2 19793.2
    4 0 2 2076.33
    5 0 2 21110.6
    6 0 2 615.402
    7 0 2 25209.5
    8 0 2 528.676
    9 0 2 707.711
    10 0 2 1918.17
    -11 1 2 1688.72
    -10 1 2 2755.38
    -9 1 2 6855.65
    -8 1 2 2646.27
    -7 1 2 22014
    -6 1 2 3339.7
    -5 1 2 11686.7
    -4 1 2 10369.2
    -3 1 2 127269
    -2 1 2 1962.28
    -1 1 2 249.803
    0 1 2 20179.4
    1 1 2 58063.5
    2 1 2 9896.87
    3 1 2 5421.22
    4 1 2 4306.35
    5 1 2 5702.27
    6 1 2 2160.91
    7 1 2 8349.45
    8 1 2 37.527
    9 1 2 47.1749
    10 1 2 2287.51
    -12 2 2 208.352
    -11 2 2 8886.95
    -10 2 2 1111.14
    -9 2 2 2774.32
    -8 2 2 2347.09
    -7 2 2 74856.5
    -6 2 2 506.143
    -5 2 2 2519.22
    -4 2 2 38247.4
    -3 2 2 143828
    -2 2 2 9120.29
    -1 2 2 21901.7
    0 2 2 63537.6
    1 2 2 33055.8
    2 2 2 10445.6
    3 2 2 19971.9
    4 2 2 17558
    5 2 2 49.4263
    6 2 2 6373.17
    7 2 2 661.256
    8 2 2 625.236
    9 2 2 351.251
    -12 3 2 169.194
    -11 3 2 5417.2
    -10 3 2 249.691
    -9 3 2 1623.35
    -8 3 2 1137.83
    -7 3 2 18017.8
    -6 3 2 7874.58
    -5 3 2 30959.5
    -4 3 2 17565.9
    -3 3 2 32646.9
    -2 3 2 35296.6
    -1 3 2 27155.9
    0 3 2 18850.1
    1 3 2 9527.03
    2 3 2 32709.7
    3 3 2 6652.1
    4 3 2 4906.38
    5 3 2 129.658
    6 3 2 10039.3
    7 3 2 221.923
    8 3 2 29.3339
    9 3 2 177.364
    -12 4 2 2512.1
    -11 4 2 2909.43
    -10 4 2 3433.6
    -9 4 2 5060.31
    -8 4 2 12739.5
    -7 4 2 159.676
    -6 4 2 552.745
    -5 4 2 21652.1
    -4 4 2 14164.5
    -3 4 2 14889.5
    -2 4 2 53854.4
    -1 4 2 16258.1
    0 4 2 1439.64
    1 4 2 5943
    2 4 2 52171.5
    3 4 2 2077.85
    4 4 2 975.24
    5 4 2 730.199
    6 4 2 7184.76
    7 4 2 894.961
    8 4 2 418.203
    -12 5 2 5590.47
    -11 5 2 196.307
    -10 5 2 241.571
    -9 5 2 42.3601
    -8 5 2 6637.85
    -7 5 2 1428.37
    -6 5 2 1466.98
    -5 5 2 1233.46
    -4 5 2 1698.31
    -3 5 2 15325.3
    -2 5 2 1358.51
    -1 5 2 7466.27
    0 5 2 362.949
    1 5 2 236.17
    2 5 2 2994.38
    3 5 2 4034.15
    4 5 2 549.214
    5 5 2 4720.52
    6 5 2 793.153
    7 5 2 21.8773
    8 5 2 36.3779
    -12 6 2 8536.31
    -11 6 2 595.201
    -10 6 2 1552.76
    -9 6 2 5422.03
    -8 6 2 11681.5
    -7 6 2 3956.07
    -6 6 2 4639.74
    -5 6 2 51302.9
    -4 6 2 60.5282
    -3 6 2 107.133
    -2 6 2 290.657
    -1 6 2 55244.4
    0 6 2 3443.28
    1 6 2 18361.5
    2 6 2 2177.07
    3 6 2 3123.71
    4 6 2 110.869
    5 6 2 10132.3
    6 6 2 437.276
    7 6 2 904.136
    -12 7 2 2435.44
    -11 7 2 28.7346
    -10 7 2 1818.4
    -9 7 2 9211.65
    -8 7 2 6413.8
    -7 7 2 7038.23
    -6 7 2 391.036
    -5 7 2 40850.3
    -4 7 2 8771.65
    -3 7 2 31442.7
    -2 7 2 2194.34
    -1 7 2 26459.1
    0 7 2 14056.8
    1 7 2 18674.9
    2 7 2 3385.85
    3 7 2 1858.81
    4 7 2 5920.67
    5 7 2 4393.73
    6 7 2 71.6234
    -12 8 2 39.3509
    -11 8 2 253.804
    -10 8 2 702.047
    -9 8 2 13369.9
    -8 8 2 231.102
    -7 8 2 24847.9
    -6 8 2 325.629
    -5 8 2 5929.24
    -4 8 2 5100.89
    -3 8 2 50333.1
    -2 8 2 1876.43
    -1 8 2 215.409
    0 8 2 19855.6
    1 8 2 23844.1
    2 8 2 84.6425
    3 8 2 1293.31
    4 8 2 9389.35
    5 8 2 1898.44
    -12 9 2 55.5032
    -11 9 2 550.656
    -10 9 2 723.541
    -9 9 2 3158.83
    -8 9 2 645.42
    -7 9 2 8727.76
    -6 9 2 757.899
    -5 9 2 31.8396
    -4 9 2 9793.38
    -3 9 2 20416.6
    -2 9 2 570.426
    -1 9 2 1196.92
    0 9 2 10327.9
    1 9 2 3481.97
    2 9 2 2121.5
    3 9 2 1810.8
    4 9 2 3808
    -11 10 2 3580.13
    -10 10 2 13104.6
    -9 10 2 204.984
    -8 10 2 4204.65
    -7 10 2 2326.77
    -6 10 2 6372.76
    -5 10 2 7093.01
    -4 10 2 13045.2
    -3 10 2 295.58
    -2 10 2 2117.91
    -1 10 2 6606.13
    0 10 2 6133.92
    1 10 2 938.261
    2 10 2 6588.12
    3 10 2 133.441
    -11 11 2 842.901
    -10 11 2 3997.8
    -9 11 2 42.4256
    -8 11 2 9186.09
    -7 11 2 111.898
    -6 11 2 604.452
    -5 11 2 0.79355
    -4 11 2 6845.57
    -3 11 2 1996.37
    -2 11 2 231.255
    -1 11 2 417.575
    0 11 2 305.502
    1 11 2 599.777
    2 11 2 997.166
    -10 12 2 77.5732
    -9 12 2 18.7697
    -8 12 2 12117.4
    -7 12 2 2728.71
    -6 12 2 1324.17
    -5 12 2 5734.01
    -4 12 2 2460.95
    -3 12 2 2887.13
    -2 12 2 958.715
    -1 12 2 10110.2
    0 12 2 282.149
    -8 13 2 1231.58
    -7 13 2 715.732
    -6 13 2 631.842
    -5 13 2 9174.35
    -4 13 2 82.5611
    -3 13 2 332.608
    -2 13 2 124.155
    2 -13 3 290.796
    3 -13 3 327.059
    4 -13 3 2916.94
    5 -13 3 759.72
    6 -13 3 1798.25
    7 -13 3 129.924
    8 -13 3 132.986
    -1 -12 3 114.927
    0 -12 3 6513.09
    1 -12 3 2110.92
    2 -12 3 2429.53
    3 -12 3 4202.76
    4 -12 3 945.574
    5 -12 3 3247.67
    6 -12 3 2643.73
    7 -12 3 11804.6
    8 -12 3 963.743
    9 -12 3 377.135
    -2 -11 3 993.99
    -1 -11 3 1629.29
    0 -11 3 2987.52
    1 -11 3 52.6479
    2 -11 3 1808.19
    3 -11 3 16614
    4 -11 3 1014.66
    5 -11 3 3387.81
    6 -11 3 49.9336
    7 -11 3 14409.7
    8 -11 3 650.802
    9 -11 3 5007.28
    10 -11 3 942.401
    -4 -10 3 132.115
    -3 -10 3 1128.13
    -2 -10 3 2683.82
    -1 -10 3 14829.1
    0 -10 3 1661.09
    1 -10 3 3850.52
    2 -10 3 219.287
    3 -10 3 17796.5
    4 -10 3 1213.43
    5 -10 3 22824.9
    6 -10 3 5423.36
    7 -10 3 2147.41
    8 -10 3 737.74
    9 -10 3 13531.2
    10 -10 3 2196.54
    11 -10 3 1.79272
    -5 -9 3 3004.43
    -4 -9 3 473.756
    -3 -9 3 235.645
    -2 -9 3 987.489
    -1 -9 3 8023.01
    0 -9 3 136.676
    1 -9 3 6347.65
    2 -9 3 3870.99
    3 -9 3 1755.08
    4 -9 3 4130.9
    5 -9 3 18326.7
    6 -9 3 592.745
    7 -9 3 308.796
    8 -9 3 7396.28
    9 -9 3 6027.64
    10 -9 3 105.272
    11 -9 3 97.0641
    -6 -8 3 1622.12
    -5 -8 3 8041.88
    -4 -8 3 160.83
    -3 -8 3 2447.57
    -2 -8 3 19007
    -1 -8 3 5306.83
    0 -8 3 1481.56
    1 -8 3 7147.73
    2 -8 3 19245.1
    3 -8 3 873.196
    4 -8 3 14288.5
    5 -8 3 3556.1
    6 -8 3 1112.21
    7 -8 3 6426.84
    8 -8 3 13491.5
    9 -8 3 139.031
    10 -8 3 1775.6
    11 -8 3 97.2538
    -7 -7 3 321.401
    -6 -7 3 3437.68
    -5 -7 3 3803.62
    -4 -7 3 3330.22
    -3 -7 3 2414.52
    -2 -7 3 12961
    -1 -7 3 5994.76
    0 -7 3 23098.8
    1 -7 3 744.762
    2 -7 3 9054.81
    3 -7 3 1168.27
    4 -7 3 26056.2
    5 -7 3 553.475
    6 -7 3 57.6063
    7 -7 3 93.8566
    8 -7 3 5275.82
    9 -7 3 817.985
    10 -7 3 2030.68
    11 -7 3 715.302
    -7 -6 3 2713.25
    -6 -6 3 5683.57
    -5 -6 3 41.309
    -4 -6 3 21486
    -3 -6 3 2430.5
    -2 -6 3 5694.11
    -1 -6 3 44.4304
    0 -6 3 64398.5
    1 -6 3 554.698
    2 -6 3 615.684
    3 -6 3 7859.9
    4 -6 3 42814.9
    5 -6 3 11039.6
    6 -6 3 5145.01
    7 -6 3 19038.6
    8 -6 3 670.92
    9 -6 3 715.417
    10 -6 3 676.759
    11 -6 3 6246.53
    -8 -5 3 847.89
    -7 -5 3 92.9826
    -6 -5 3 799.028
    -5 -5 3 92.0144
    -4 -5 3 7110.36
    -3 -5 3 282.886
    -2 -5 3 1659.7
    -1 -5 3 320.863
    0 -5 3 14630.2
    1 -5 3 946.712
    2 -5 3 1719.27
    3 -5 3 16796
    4 -5 3 5738.29
    5 -5 3 66.5056
    6 -5 3 148.933
    7 -5 3 18789.7
    8 -5 3 806.516
    9 -5 3 992.534
    10 -5 3 925.289
    11 -5 3 4004.02
    -9 -4 3 436.188
    -8 -4 3 1137.79
    -7 -4 3 5635.32
    -6 -4 3 88.0459
    -5 -4 3 450.687
    -4 -4 3 1291.75
    -3 -4 3 28643.2
    -2 -4 3 11963.1
    -1 -4 3 3544.66
    0 -4 3 2665.74
    1 -4 3 5548.03
    2 -4 3 12485.7
    3 -4 3 34530.9
    4 -4 3 10190.8
    5 -4 3 7527.25
    6 -4 3 1897.24
    7 -4 3 15544.5
    8 -4 3 51.3616
    9 -4 3 8726.33
    10 -4 3 3900.31
    11 -4 3 1105.75
    -9 -3 3 463.241
    -8 -3 3 35.1894
    -7 -3 3 13284.9
    -6 -3 3 1864.59
    -5 -3 3 6134.22
    -4 -3 3 3623.13
    -3 -3 3 25217.3
    -2 -3 3 3928.96
    -1 -3 3 21111.3
    0 -3 3 13462.1
    1 -3 3 8835.92
    2 -3 3 12692.5
    3 -3 3 14711.3
    4 -3 3 1486.19
    5 -3 3 936.422
    6 -3 3 10574.9
    7 -3 3 4274.75
    8 -3 3 2842.09
    9 -3 3 2311.18
    10 -3 3 1533.22
    11 -3 3 381.004
    -10 -2 3 114.744
    -9 -2 3 5021.18
    -8 -2 3 236.357
    -7 -2 3 8816.39
    -6 -2 3 3779.97
    -5 -2 3 39719.3
    -4 -2 3 20740.1
    -3 -2 3 7024.03
    -2 -2 3 52780.5
    -1 -2 3 58940.2
    0 -2 3 22602.1
    1 -2 3 2311.48
    2 -2 3 89192.5
    3 -2 3 5887.62
    4 -2 3 1053.13
    5 -2 3 2908.15
    6 -2 3 27489.4
    7 -2 3 148.888
    8 -2 3 8279.83
    9 -2 3 67.0487
    10 -2 3 791.561
    11 -2 3 90.967
    -11 -1 3 928.261
    -10 -1 3 294.205
    -9 -1 3 5026.02
    -8 -1 3 609.419
    -7 -1 3 395.744
    -6 -1 3 15538.5
    -5 -1 3 36057.3
    -4 -1 3 1640.18
    -3 -1 3 258.452
    -2 -1 3 138375
    -1 -1 3 133078
    0 -1 3 36646.2
    1 -1 3 1892.32
    2 -1 3 119620
    3 -1 3 34708.9
    4 -1 3 22319.6
    5 -1 3 1813.25
    6 -1 3 13693.8
    7 -1 3 567.387
    8 -1 3 6929.48
    9 -1 3 650.443
    10 -1 3 132.044
    11 -1 3 405.979
    -11 0 3 196.27
    -10 0 3 2791.78
    -9 0 3 3046.08
    -8 0 3 5467.8
    -7 0 3 3481.61
    -6 0 3 36638.6
    -5 0 3 219.527
    -4 0 3 8110.95
    -3 0 3 19515.2
    -2 0 3 114122
    -1 0 3 971.147
    0 0 3 95243.5
    1 0 3 601.168
    2 0 3 15378.3
    3 0 3 449.794
    4 0 3 81348.4
    5 0 3 7244.56
    6 0 3 343.964
    7 0 3 5685.18
    8 0 3 6495.43
    9 0 3 1800.82
    10 0 3 8.92713
    -11 1 3 359.046
    -10 1 3 7593.59
    -9 1 3 142.391
    -8 1 3 488.216
    -7 1 3 220.329
    -6 1 3 11937.4
    -5 1 3 622.613
    -4 1 3 6788.19
    -3 1 3 574.563
    -2 1 3 5868.59
    -1 1 3 711.653
    0 1 3 50676.9
    1 1 3 1064.65
    2 1 3 45.6821
    3 1 3 3302.58
    4 1 3 8961.98
    5 1 3 323.94
    6 1 3 573.837
    7 1 3 3560.45
    8 1 3 634.599
    9 1 3 6.05429
    10 1 3 57.7573
    -12 2 3 243.386
    -11 2 3 1280.41
    -10 2 3 13968.8
    -9 2 3 1614.67
    -8 2 3 675.074
    -7 2 3 12072.1
    -6 2 3 4262.82
    -5 2 3 7622.92
    -4 2 3 4332.58
    -3 2 3 35829.7
    -2 2 3 10318.2
    -1 2 3 3550.42
    0 2 3 337.045
    1 2 3 18095.9
    2 2 3 20758.6
    3 2 3 7053.66
    4 2 3 3760.46
    5 2 3 881.377
    6 2 3 473.025
    7 2 3 8262.93
    8 2 3 632.871
    9 2 3 128.73
    -12 3 3 157.761
    -11 3 3 3619.44
    -10 3 3 3117.91
    -9 3 3 112.692
    -8 3 3 73.0662
    -7 3 3 16185.4
    -6 3 3 3085.71
    -5 3 3 73.27
    -4 3 3 5419.69
    -3 3 3 53304.9
    -2 3 3 1102.48
    -1 3 3 1193.08
    0 3 3 38099.8
    1 3 3 26266.9
    2 3 3 1830.6
    3 3 3 2685.79
    4 3 3 13107.1
    5 3 3 2465.02
    6 3 3 2843.92
    7 3 3 1851.8
    8 3 3 718.065
    9 3 3 27.098
    -12 4 3 911.417
    -11 4 3 5687.32
    -10 4 3 210.704
    -9 4 3 2127.31
    -8 4 3 369.402
    -7 4 3 24545.8
    -6 4 3 502.728
    -5 4 3 32368.8
    -4 4 3 17077
    -3 4 3 28051
    -2 4 3 11014.4
    -1 4 3 44610.3
    0 4 3 71527.3
    1 4 3 10313.4
    2 4 3 40638.8
    3 4 3 6737.16
    4 4 3 9729.4
    5 4 3 303.974
    6 4 3 17454.8
    7 4 3 472.62
    8 4 3 107.894
    -12 5 3 873.238
    -11 5 3 4737.56
    -10 5 3 1015.67
    -9 5 3 174.105
    -8 5 3 3217.04
    -7 5 3 5680.21
    -6 5 3 954.434
    -5 5 3 8105.87
    -4 5 3 15114.8
    -3 5 3 4784.38
    -2 5 3 34871.7
    -1 5 3 19373.4
    0 5 3 3495.71
    1 5 3 6851.34
    2 5 3 41903.1
    3 5 3 7521.5
    4 5 3 50.8954
    5 5 3 1743.09
    6 5 3 11383.1
    7 5 3 314.659
    -12 6 3 6014.8
    -11 6 3 1832.84
    -10 6 3 778.87
    -9 6 3 703.404
    -8 6 3 36422.2
    -7 6 3 82.407
    -6 6 3 8461.17
    -5 6 3 956.229
    -4 6 3 17480.9
    -3 6 3 1714.42
    -2 6 3 52529.8
    -1 6 3 31.9429
    0 6 3 1735.76
    1 6 3 57.5474
    2 6 3 29316.6
    3 6 3 56.2079
    4 6 3 8953.76
    5 6 3 2245.76
    6 6 3 2881.78
    7 6 3 567.564
    -12 7 3 10850.9
    -11 7 3 1254.64
    -10 7 3 2300.43
    -9 7 3 347.79
    -8 7 3 21366.1
    -7 7 3 2296.74
    -6 7 3 14999.8
    -5 7 3 2316.49
    -4 7 3 2451.29
    -3 7 3 1064.77
    -2 7 3 14618.1
    -1 7 3 1113.41
    0 7 3 2080.24
    1 7 3 568.823
    2 7 3 1301.47
    3 7 3 130.031
    4 7 3 2891.38
    5 7 3 996.382
    6 7 3 73.3021
    -12 8 3 4842.69
    -11 8 3 118.08
    -10 8 3 11985.8
    -9 8 3 4095.85
    -8 8 3 2786.18
    -7 8 3 3740.27
    -6 8 3 20638
    -5 8 3 13342.7
    -4 8 3 256.571
    -3 8 3 14724.7
    -2 8 3 1365.92
    -1 8 3 2898.38
    0 8 3 2788.83
    1 8 3 8793.14
    2 8 3 1175.75
    3 8 3 2.48991
    4 8 3 81.5449
    5 8 3 1544.17
    -12 9 3 9.56379
    -11 9 3 449.097
    -10 9 3 6337.68
    -9 9 3 409.494
    -8 9 3 250.785
    -7 9 3 7023.62
    -6 9 3 6477.68
    -5 9 3 155.491
    -4 9 3 459.524
    -3 9 3 17745.2
    -2 9 3 27.989
    -1 9 3 282.084
    0 9 3 911.542
    1 9 3 5274.14
    2 9 3 392.652
    3 9 3 335.202
    4 9 3 2748.72
    -11 10 3 1404.63
    -10 10 3 107.233
    -9 10 3 1664.12
    -8 10 3 7402.43
    -7 10 3 12737.8
    -6 10 3 6415.33
    -5 10 3 1256.14
    -4 10 3 145.624
    -3 10 3 10794.7
    -2 10 3 3486.59
    -1 10 3 5239.18
    0 10 3 12081.5
    1 10 3 3657.77
    2 10 3 264.356
    3 10 3 1355.17
    -11 11 3 2329.33
    -10 11 3 4829.57
    -9 11 3 797.487
    -8 11 3 280.399
    -7 11 3 1845.92
    -6 11 3 6680.42
    -5 11 3 239.651
    -4 11 3 5301.61
    -3 11 3 1004.13
    -2 11 3 58.9058
    -1 11 3 401.767
    0 11 3 5779.7
    1 11 3 530.147
    -10 12 3 8144.49
    -9 12 3 67.8096
    -8 12 3 14852.6
    -7 12 3 169.813
    -6 12 3 1647.64
    -5 12 3 256.87
    -4 12 3 17780.6
    -3 12 3 844.52
    -2 12 3 1667.89
    -1 12 3 451.398
    -8 13 3 11839.9
    -7 13 3 248.842
    -6 13 3 966.199
    -5 13 3 2309.13
    -4 13 3 8380.24
    -3 13 3 251.333
    2 -13 4 551.441
    3 -13 4 1455.02
    4 -13 4 2164.7
    5 -13 4 574.318
    6 -13 4 152.37
    7 -13 4 2180.44
    8 -13 4 3014.1
    0 -12 4 8274.83
    1 -12 4 162.393
    2 -12 4 366.354
    3 -12 4 757.771
    4 -12 4 10709.6
    5 -12 4 513.166
    6 -12 4 4935.02
    7 -12 4 140.317
    8 -12 4 2328.12
    9 -12 4 579.051
    -2 -11 4 123.126
    -1 -11 4 120.852
    0 -11 4 11788.1
    1 -11 4 791.687
    2 -11 4 2897.29
    3 -11 4 944.631
    4 -11 4 6933.45
    5 -11 4 12.4763
    6 -11 4 9260
    7 -11 4 1660.43
    8 -11 4 106.561
    9 -11 4 66.0877
    10 -11 4 2348.07
    -4 -10 4 8597.33
    -3 -10 4 18.5334
    -2 -10 4 7537.22
    -1 -10 4 1571.61
    0 -10 4 13437.5
    1 -10 4 316.412
    2 -10 4 26232.9
    3 -10 4 13112.4
    4 -10 4 988.187
    5 -10 4 6826.39
    6 -10 4 12068.1
    7 -10 4 6895.96
    8 -10 4 2781.16
    9 -10 4 8483.22
    10 -10 4 427.022
    -5 -9 4 17.6726
    -4 -9 4 642.905
    -3 -9 4 240.5
    -2 -9 4 8828.19
    -1 -9 4 532.907
    0 -9 4 756.097
    1 -9 4 5999.71
    2 -9 4 15735.4
    3 -9 4 882.559
    4 -9 4 108.813
    5 -9 4 20069.7
    6 -9 4 2354.89
    7 -9 4 434.215
    8 -9 4 113.505
    9 -9 4 4724.39
    10 -9 4 85.8856
    11 -9 4 101.977
    -6 -8 4 1049.68
    -5 -8 4 2704.48
    -4 -8 4 227.653
    -3 -8 4 239.749
    -2 -8 4 3141.91
    -1 -8 4 4015.36
    0 -8 4 8944.44
    1 -8 4 11527
    2 -8 4 136.279
    3 -8 4 106.361
    4 -8 4 2904.28
    5 -8 4 21510.9
    6 -8 4 2595.94
    7 -8 4 3590.51
    8 -8 4 2439.25
    9 -8 4 7279.99
    10 -8 4 261.248
    11 -8 4 2046.45
    -7 -7 4 136.644
    -6 -7 4 146.218
    -5 -7 4 4159.31
    -4 -7 4 95.5142
    -3 -7 4 331.009
    -2 -7 4 3236.24
    -1 -7 4 4396.67
    0 -7 4 2580.05
    1 -7 4 1449.29
    2 -7 4 19195.5
    3 -7 4 22.4488
    4 -7 4 1972.42
    5 -7 4 1786.73
    6 -7 4 2731.5
    7 -7 4 683.592
    8 -7 4 5645.59
    9 -7 4 939.533
    10 -7 4 123.295
    11 -7 4 431.787
    -7 -6 4 1882.64
    -6 -6 4 3003.51
    -5 -6 4 5658.87
    -4 -6 4 98.7518
    -3 -6 4 9128.65
    -2 -6 4 37571
    -1 -6 4 1243.77
    0 -6 4 12854.7
    1 -6 4 2326.51
    2 -6 4 44568.3
    3 -6 4 78.549
    4 -6 4 34289.4
    5 -6 4 2716.75
    6 -6 4 1965.31
    7 -6 4 90.0363
    8 -6 4 12740.2
    9 -6 4 701.804
    10 -6 4 3551.13
    11 -6 4 168.401
    -8 -5 4 467.483
    -7 -5 4 1896.63
    -6 -5 4 5765.04
    -5 -5 4 3342.86
    -4 -5 4 8671.48
    -3 -5 4 3732.57
    -2 -5 4 13570
    -1 -5 4 9121.89
    0 -5 4 60861.7
    1 -5 4 1781.05
    2 -5 4 7778.71
    3 -5 4 15079.7
    4 -5 4 47887.1
    5 -5 4 1644.34
    6 -5 4 220.212
    7 -5 4 10188.2
    8 -5 4 15048.3
    9 -5 4 330.909
    10 -5 4 1752.77
    11 -5 4 1979.39
    -9 -4 4 92.891
    -8 -4 4 795.88
    -7 -4 4 518.366
    -6 -4 4 6732.72
    -5 -4 4 327.33
    -4 -4 4 48503.4
    -3 -4 4 53.3431
    -2 -4 4 347.713
    -1 -4 4 2431.91
    0 -4 4 121822
    1 -4 4 3292.09
    2 -4 4 20526.4
    3 -4 4 24154.8
    4 -4 4 48727.9
    5 -4 4 3350.82
    6 -4 4 22533
    7 -4 4 19753.7
    8 -4 4 1720.59
    9 -4 4 3962.2
    10 -4 4 2240.22
    11 -4 4 2972.82
    -9 -3 4 380.652
    -8 -3 4 3920.82
    -7 -3 4 1653.38
    -6 -3 4 1817.6
    -5 -3 4 961.371
    -4 -3 4 13533.5
    -3 -3 4 452.552
    -2 -3 4 6966.34
    -1 -3 4 6362.11
    1 -3 4 5470.43
    2 -3 4 32858.2
    3 -3 4 6356.36
    4 -3 4 8842.2
    5 -3 4 13968.6
    6 -3 4 9133.44
    7 -3 4 4368.82
    8 -3 4 760.656
    9 -3 4 6442.1
    10 -3 4 327.45
    11 -3 4 468.739
    -10 -2 4 1301.49
    -9 -2 4 2019.72
    -8 -2 4 8085.68
    -7 -2 4 6603.24
    -6 -2 4 82.7683
    -5 -2 4 19835.1
    -4 -2 4 4668.65
    -3 -2 4 5090.38
    -2 -2 4 8915.07
    -1 -2 4 57993.2
    0 -2 4 243.058
    1 -2 4 3606.99
    2 -2 4 9485.02
    3 -2 4 7741.38
    4 -2 4 8679.01
    5 -2 4 25775.9
    6 -2 4 259.12
    7 -2 4 117.053
    8 -2 4 200.077
    9 -2 4 6024.04
    10 -2 4 523.683
    11 -2 4 40.7193
    -11 -1 4 496.584
    -10 -1 4 696.988
    -9 -1 4 7013.6
    -8 -1 4 3717.52
    -7 -1 4 713.742
    -6 -1 4 722.592
    -5 -1 4 22805.9
    -4 -1 4 215.912
    -3 -1 4 1748.77
    -2 -1 4 3890.27
    -1 -1 4 17166
    0 -1 4 25296.2
    1 -1 4 236.417
    2 -1 4 16938.7
    3 -1 4 2705.21
    4 -1 4 8330.93
    5 -1 4 507.453
    6 -1 4 7329.31
    7 -1 4 367.808
    8 -1 4 592.82
    9 -1 4 464.29
    10 -1 4 885.511
    -11 0 4 489.86
    -10 0 4 496.826
    -9 0 4 14707.6
    -8 0 4 47.897
    -7 0 4 1791.78
    -6 0 4 57.8999
    -5 0 4 34974.7
    -4 0 4 8398.45
    -3 0 4 30960.9
    -2 0 4 96826.1
    -1 0 4 27950.7
    0 0 4 882.598
    1 0 4 7524.68
    2 0 4 117931
    3 0 4 879.554
    4 0 4 18897.2
    5 0 4 565.687
    6 0 4 24608.8
    7 0 4 40.4123
    8 0 4 8306.53
    9 0 4 780.076
    10 0 4 155.414
    -11 1 4 60.6214
    -10 1 4 90.5305
    -9 1 4 2283.31
    -8 1 4 3193.83
    -7 1 4 2043.27
    -6 1 4 4773.71
    -5 1 4 2685.13
    -4 1 4 90.5184
    -3 1 4 2589.67
    -2 1 4 38510.6
    -1 1 4 2680.61
    0 1 4 23021.4
    1 1 4 44.5915
    2 1 4 37888.3
    3 1 4 14839.4
    4 1 4 22583.1
    5 1 4 269.161
    6 1 4 5711.38
    7 1 4 7302.99
    8 1 4 9157.24
    9 1 4 117.217
    -12 2 4 4869.85
    -11 2 4 7.84168
    -10 2 4 6905.2
    -9 2 4 235.191
    -8 2 4 5464.71
    -7 2 4 65.9628
    -6 2 4 29377.3
    -5 2 4 3047.9
    -4 2 4 10020.4
    -3 2 4 2108.95
    -2 2 4 23352.2
    -1 2 4 690.322
    0 2 4 53920.7
    1 2 4 5228.09
    2 2 4 4694.44
    3 2 4 13855.6
    4 2 4 39191.1
    5 2 4 1102.57
    6 2 4 724.756
    7 2 4 13810.3
    8 2 4 5401.19
    9 2 4 152.978
    -12 3 4 1067.78
    -11 3 4 2501.35
    -10 3 4 16387
    -9 3 4 68.1844
    -8 3 4 627.796
    -7 3 4 12522.4
    -6 3 4 34041.5
    -5 3 4 879.759
    -4 3 4 1177.34
    -3 3 4 22086.9
    -2 3 4 11074.2
    -1 3 4 7790.3
    0 3 4 26614.7
    1 3 4 2603.06
    2 3 4 13.7308
    3 3 4 12435
    4 3 4 7041.35
    5 3 4 278.432
    6 3 4 568.473
    7 3 4 6215.28
    8 3 4 462.902
    -12 4 4 561.412
    -11 4 4 2937.25
    -10 4 4 18189.5
    -9 4 4 284.008
    -8 4 4 10995.8
    -7 4 4 44760.9
    -6 4 4 16475.5
    -5 4 4 13856.1
    -4 4 4 16111.6
    -3 4 4 49706.5
    -2 4 4 877.924
    -1 4 4 35802.4
    0 4 4 248.154
    1 4 4 6922.4
    2 4 4 4900.68
    3 4 4 11052.1
    4 4 4 2402.61
    5 4 4 2031.88
    6 4 4 4.01561
    7 4 4 2018.47
    8 4 4 146.457
    -12 5 4 1159.24
    -11 5 4 3692.93
    -10 5 4 1776.76
    -9 5 4 3642.62
    -8 5 4 7799.26
    -7 5 4 9502.72
    -6 5 4 4900.62
    -5 5 4 23970.9
    -4 5 4 6228.09
    -3 5 4 6142.17
    -2 5 4 1097.2
    -1 5 4 40087.4
    0 5 4 75.8589
    1 5 4 495.164
    2 5 4 2733.25
    3 5 4 6749.17
    4 5 4 866.059
    5 5 4 27.3047
    6 5 4 1921.7
    7 5 4 295.209
    -12 6 4 939.107
    -11 6 4 4513.06
    -10 6 4 1421.4
    -9 6 4 10003.6
    -8 6 4 309.255
    -7 6 4 966.921
    -6 6 4 4666.88
    -5 6 4 42524
    -4 6 4 1993.08
    -3 6 4 4093.22
    -2 6 4 2221.33
    -1 6 4 20187.4
    0 6 4 6749.94
    1 6 4 6985.81
    2 6 4 15348.6
    3 6 4 327.216
    4 6 4 376.565
    5 6 4 77.0536
    6 6 4 8303.98
    -12 7 4 1791.92
    -11 7 4 770.33
    -10 7 4 1417.89
    -9 7 4 1113.38
    -8 7 4 5997.63
    -7 7 4 512.179
    -6 7 4 1848.98
    -5 7 4 615.342
    -4 7 4 7793.91
    -3 7 4 3877.21
    -2 7 4 4952.59
    -1 7 4 74.2175
    0 7 4 942.5
    1 7 4 174.857
    2 7 4 7512.08
    3 7 4 683.995
    4 7 4 559.746
    5 7 4 964.714
    -12 8 4 7603.02
    -11 8 4 160.727
    -10 8 4 1238.91
    -9 8 4 119.949
    -8 8 4 22364.8
    -7 8 4 326.625
    -6 8 4 13240.5
    -5 8 4 5361.4
    -4 8 4 10678.3
    -3 8 4 319.636
    -2 8 4 18123.2
    -1 8 4 5934.32
    0 8 4 239.84
    1 8 4 4738.79
    2 8 4 9015.58
    3 8 4 164.295
    4 8 4 2905.25
    5 8 4 2916.2
    -12 9 4 3986.08
    -11 9 4 1527.12
    -10 9 4 6949.6
    -9 9 4 589.609
    -8 9 4 9224.32
    -7 9 4 5317.24
    -6 9 4 14904.5
    -5 9 4 4581.46
    -4 9 4 4359.29
    -3 9 4 15475.6
    -2 9 4 9621.86
    -1 9 4 1638.49
    0 9 4 312.815
    1 9 4 8054.85
    2 9 4 2373.64
    3 9 4 785.535
    -11 10 4 265.02
    -10 10 4 15502.1
    -9 10 4 2123.88
    -8 10 4 523.668
    -7 10 4 18565.5
    -6 10 4 23261.9
    -5 10 4 697.284
    -4 10 4 2600.39
    -3 10 4 39845.2
    -2 10 4 4091.69
    -1 10 4 3116.05
    0 10 4 611.24
    1 10 4 15043.7
    2 10 4 108.359
    -11 11 4 1557.46
    -10 11 4 2558.3
    -9 11 4 413.7
    -8 11 4 1703.71
    -7 11 4 8117.18
    -6 11 4 2477.56
    -5 11 4 3014.03
    -4 11 4 2677.62
    -3 11 4 8524.91
    -2 11 4 936.93
    -1 11 4 7559.85
    0 11 4 43.0181
    1 11 4 1505.52
    -10 12 4 240.943
    -9 12 4 129.176
    -8 12 4 764.222
    -7 12 4 7694.51
    -6 12 4 2622.53
    -5 12 4 7587.34
    -4 12 4 25.5016
    -3 12 4 340.68
    -2 12 4 220.208
    -1 12 4 6696.38
    -8 13 4 1517.49
    -7 13 4 636.925
    -6 13 4 1411.98
    -5 13 4 1352.2
    -4 13 4 1829.92
    2 -13 5 997.37
    3 -13 5 2244.63
    4 -13 5 837.939
    5 -13 5 4005.59
    6 -13 5 291.104
    7 -13 5 5488.42
    0 -12 5 1428.26
    1 -12 5 3835.51
    2 -12 5 632.5
    3 -12 5 10696
    4 -12 5 89.6961
    5 -12 5 301.058
    6 -12 5 123.926
    7 -12 5 11838.9
    8 -12 5 2160.14
    9 -12 5 863.919
    -2 -11 5 523.662
    -1 -11 5 1129.59
    0 -11 5 581.588
    1 -11 5 97.4369
    2 -11 5 991.684
    3 -11 5 2425.16
    4 -11 5 1697.17
    5 -11 5 1535.82
    6 -11 5 587.434
    7 -11 5 988.994
    8 -11 5 895.145
    9 -11 5 1184.89
    -3 -10 5 737.411
    -2 -10 5 993.398
    -1 -10 5 2583.05
    0 -10 5 14698.2
    1 -10 5 1734.24
    2 -10 5 1398.24
    3 -10 5 24.6546
    4 -10 5 10491.3
    5 -10 5 2938.07
    6 -10 5 7788.04
    7 -10 5 2917.25
    8 -10 5 0.82781
    9 -10 5 112.615
    10 -10 5 6508.91
    -5 -9 5 297.211
    -4 -9 5 5340.27
    -3 -9 5 1050.53
    -2 -9 5 2554.72
    -1 -9 5 264.876
    0 -9 5 17124.3
    1 -9 5 1759.49
    2 -9 5 5835.27
    3 -9 5 5654.98
    4 -9 5 12024.7
    5 -9 5 3711.3
    6 -9 5 5447.36
    7 -9 5 4170.68
    8 -9 5 548.657
    9 -9 5 2721.85
    10 -9 5 1455.92
    -6 -8 5 322.552
    -5 -8 5 115.963
    -4 -8 5 4273.48
    -3 -8 5 209.851
    -2 -8 5 13071.1
    -1 -8 5 2947.07
    0 -8 5 2424.6
    1 -8 5 6538.49
    2 -8 5 35654.3
    3 -8 5 9045.41
    4 -8 5 722.933
    5 -8 5 24813
    6 -8 5 10690.6
    7 -8 5 829.265
    8 -8 5 387.395
    9 -8 5 19005.1
    10 -8 5 205.954
    11 -8 5 599.526
    -7 -7 5 142.783
    -6 -7 5 249.619
    -5 -7 5 3332.73
    -4 -7 5 1750.72
    -3 -7 5 984.657
    -2 -7 5 5475.64
    -1 -7 5 3805.57
    0 -7 5 105.304
    1 -7 5 15705.3
    2 -7 5 21609.8
    3 -7 5 154.723
    4 -7 5 2818.98
    5 -7 5 27587
    6 -7 5 5674
    7 -7 5 4496.44
    8 -7 5 209.926
    9 -7 5 9414.34
    10 -7 5 812.169
    11 -7 5 3189.03
    -7 -6 5 297.841
    -6 -6 5 1627.4
    -5 -6 5 11923.6
    -4 -6 5 163.788
    -3 -6 5 13045
    -2 -6 5 695.429
    -1 -6 5 4826.96
    0 -6 5 7267.28
    1 -6 5 51094
    2 -6 5 519.599
    3 -6 5 4402.53
    4 -6 5 399.157
    5 -6 5 19053.6
    6 -6 5 1506.2
    7 -6 5 19416.4
    8 -6 5 2329.38
    9 -6 5 1640.37
    10 -6 5 648.208
    11 -6 5 3631.59
    -8 -5 5 1415.34
    -7 -5 5 6155.08
    -6 -5 5 79.7475
    -5 -5 5 7384.19
    -4 -5 5 1219.14
    -3 -5 5 13696.8
    -2 -5 5 383.172
    -1 -5 5 1113.12
    0 -5 5 1859.1
    1 -5 5 15165.7
    2 -5 5 4305.74
    3 -5 5 8401.89
    4 -5 5 1823.66
    5 -5 5 396.803
    6 -5 5 76.8088
    7 -5 5 4654.52
    8 -5 5 1258.41
    9 -5 5 21.2817
    10 -5 5 569.797
    11 -5 5 686.695
    -9 -4 5 905.142
    -8 -4 5 29.6611
    -7 -4 5 18328.7
    -6 -4 5 214.074
    -5 -4 5 105.248
    -4 -4 5 9762.39
    -3 -4 5 35913.3
    -2 -4 5 9275.86
    -1 -4 5 6197.23
    0 -4 5 57739
    1 -4 5 3160.22
    2 -4 5 4368.16
    3 -4 5 587.491
    4 -4 5 46436.1
    5 -4 5 6824.33
    6 -4 5 608.216
    7 -4 5 3851.53
    8 -4 5 7865.36
    9 -4 5 1033.67
    10 -4 5 2179.71
    11 -4 5 1274.93
    -9 -3 5 21.7056
    -8 -3 5 462.097
    -7 -3 5 2971.23
    -6 -3 5 818.453
    -5 -3 5 3589.03
    -4 -3 5 7182.54
    -3 -3 5 3157.51
    -2 -3 5 136.667
    -1 -3 5 798.273
    0 -3 5 33135.6
    1 -3 5 175.12
    2 -3 5 4209.82
    3 -3 5 5889.66
    4 -3 5 26919.2
    5 -3 5 1919.04
    6 -3 5 3252.34
    7 -3 5 4984.51
    8 -3 5 5031.88
    9 -3 5 1364.68
    10 -3 5 1483.19
    11 -3 5 1166.56
    -10 -2 5 4513.4
    -9 -2 5 469.994
    -8 -2 5 3447.59
    -7 -2 5 1033.16
    -6 -2 5 2566.28
    -5 -2 5 2513.68
    -4 -2 5 13070.6
    -3 -2 5 12360
    -2 -2 5 6623.41
    -1 -2 5 7892.32
    0 -2 5 20135
    1 -2 5 629.864
    2 -2 5 17022.9
    3 -2 5 25823
    4 -2 5 10870.1
    5 -2 5 13015.5
    6 -2 5 10347.5
    7 -2 5 13557.3
    8 -2 5 325.044
    9 -2 5 9454.89
    10 -2 5 606.051
    -10 -1 5 3439.36
    -9 -1 5 2347.96
    -8 -1 5 5683.43
    -7 -1 5 4847.39
    -6 -1 5 6316.7
    -5 -1 5 13617.7
    -4 -1 5 8763.43
    -3 -1 5 10206.1
    -2 -1 5 4081.19
    -1 -1 5 25538.9
    0 -1 5 2795.62
    1 -1 5 1414.68
    2 -1 5 4657
    3 -1 5 16682.9
    4 -1 5 720.441
    5 -1 5 18575
    6 -1 5 4891
    7 -1 5 760.994
    8 -1 5 670.88
    9 -1 5 12792.1
    10 -1 5 200.801
    -11 0 5 2145.51
    -10 0 5 78.0937
    -9 0 5 10379.9
    -8 0 5 9952.23
    -7 0 5 6494.47
    -6 0 5 287.599
    -5 0 5 79281.2
    -4 0 5 10462.6
    -3 0 5 2065
    -2 0 5 346.495
    -1 0 5 140030
    0 0 5 205.045
    1 0 5 35967.7
    2 0 5 1704.76
    3 0 5 16462.7
    4 0 5 79.9405
    5 0 5 28215.4
    6 0 5 2369.91
    7 0 5 1390.35
    8 0 5 979.388
    9 0 5 3751.42
    10 0 5 125.742
    -11 1 5 100.846
    -10 1 5 82.4189
    -9 1 5 18699.5
    -8 1 5 10369.7
    -7 1 5 3042.48
    -6 1 5 348.335
    -5 1 5 74964.3
    -4 1 5 29908.1
    -3 1 5 22746.5
    -2 1 5 1029.02
    -1 1 5 58860.8
    0 1 5 14454.2
    1 1 5 31632.4
    2 1 5 5015.09
    3 1 5 3466.08
    4 1 5 4080.12
    5 1 5 5197.07
    6 1 5 587.273
    7 1 5 4.5138
    8 1 5 2332.56
    9 1 5 217.953
    -12 2 5 207.305
    -11 2 5 114.35
    -10 2 5 273.125
    -9 2 5 10107.5
    -8 2 5 56.5494
    -7 2 5 18056.8
    -6 2 5 164.62
    -5 2 5 17244.6
    -4 2 5 3506.37
    -3 2 5 91220
    -2 2 5 10110.6
    -1 2 5 1305.91
    0 2 5 32641.3
    1 2 5 25401.6
    2 2 5 6495.39
    3 2 5 1006.55
    4 2 5 16994.5
    5 2 5 65.1201
    6 2 5 497.585
    7 2 5 47.6879
    8 2 5 5567.11
    9 2 5 195.815
    -12 3 5 74.5758
    -11 3 5 8.77404
    -10 3 5 1463.96
    -9 3 5 1707.25
    -8 3 5 854.845
    -7 3 5 5276.48
    -6 3 5 2808.98
    -5 3 5 300.353
    -4 3 5 452.733
    -3 3 5 16889.5
    -2 3 5 329.246
    -1 3 5 14043.2
    0 3 5 15012.9
    1 3 5 2605.42
    2 3 5 89.9537
    3 3 5 166.844
    4 3 5 6994.35
    5 3 5 62.6657
    6 3 5 12.2879
    7 3 5 1156.2
    8 3 5 2492.1
    -12 4 5 382.742
    -11 4 5 597.729
    -10 4 5 14454.1
    -9 4 5 157.528
    -8 4 5 11.6575
    -7 4 5 234.14
    -6 4 5 22221.9
    -5 4 5 21685.8
    -4 4 5 7075.48
    -3 4 5 23901.3
    -2 4 5 4585.73
    -1 4 5 2511.18
    0 4 5 9661.21
    1 4 5 21394.5
    2 4 5 1017.34
    3 4 5 3054.37
    4 4 5 4243.92
    5 4 5 759.301
    6 4 5 811.917
    7 4 5 8221.71
    -12 5 5 194.664
    -11 5 5 253.026
    -10 5 5 10237.2
    -9 5 5 40.083
    -8 5 5 3030.44
    -7 5 5 8408.07
    -6 5 5 15074.8
    -5 5 5 518.066
    -4 5 5 1562.57
    -3 5 5 31897.4
    -2 5 5 6275.1
    -1 5 5 9615.38
    0 5 5 2043.65
    1 5 5 10927
    2 5 5 273.827
    3 5 5 8095.83
    4 5 5 737.6
    5 5 5 12.5782
    6 5 5 67.1342
    7 5 5 4466.84
    -12 6 5 4372.12
    -11 6 5 2703.11
    -10 6 5 4074.42
    -9 6 5 2002.78
    -8 6 5 14779.3
    -7 6 5 28404.1
    -6 6 5 1530.78
    -5 6 5 43603.5
    -4 6 5 7565.21
    -3 6 5 27866.9
    -2 6 5 4698.04
    -1 6 5 76486.9
    0 6 5 36.3087
    1 6 5 1652.31
    2 6 5 4060.12
    3 6 5 33360.1
    4 6 5 331.632
    5 6 5 3049.33
    6 6 5 2558.97
    -12 7 5 836.499
    -11 7 5 2998.47
    -10 7 5 110.012
    -9 7 5 6806.81
    -8 7 5 3096.05
    -7 7 5 3317.46
    -6 7 5 657.347
    -5 7 5 36306.7
    -4 7 5 5111.65
    -3 7 5 54.3228
    -2 7 5 4790.7
    -1 7 5 43580
    0 7 5 2971.63
    1 7 5 4182.86
    2 7 5 3762.43
    3 7 5 10191.9
    4 7 5 2109.52
    5 7 5 2184.89
    -12 8 5 357.484
    -11 8 5 4891.97
    -10 8 5 229.019
    -9 8 5 10720.7
    -8 8 5 1646.89
    -7 8 5 172.166
    -6 8 5 399.237
    -5 8 5 23732.4
    -4 8 5 182.673
    -3 8 5 13209.8
    -2 8 5 3547.57
    -1 8 5 7235.75
    0 8 5 1956.28
    1 8 5 10859.1
    2 8 5 6487.33
    3 8 5 21.9598
    4 8 5 2873.91
    -11 9 5 2871.49
    -10 9 5 1672.98
    -9 9 5 3159.04
    -8 9 5 3331.54
    -7 9 5 36.9232
    -6 9 5 1912.6
    -5 9 5 1185.06
    -4 9 5 280.516
    -3 9 5 4993.46
    -2 9 5 1119.96
    -1 9 5 933.378
    0 9 5 1429.32
    1 9 5 2134.17
    2 9 5 914.013
    3 9 5 136.577
    -11 10 5 123.078
    -10 10 5 7602.26
    -9 10 5 876.775
    -8 10 5 2442.22
    -7 10 5 948.572
    -6 10 5 18364.4
    -5 10 5 3407.57
    -4 10 5 85.2804
    -3 10 5 227.662
    -2 10 5 6194.12
    -1 10 5 6296.53
    0 10 5 2251.34
    1 10 5 4210.02
    2 10 5 212.946
    -10 11 5 8001.44
    -9 11 5 72.3257
    -8 11 5 197.285
    -7 11 5 634.133
    -6 11 5 10439.8
    -5 11 5 587.63
    -4 11 5 342.866
    -3 11 5 6395.13
    -2 11 5 3687.51
    -1 11 5 53.6516
    0 11 5 46.2002
    -9 12 5 2677.72
    -8 12 5 3832.71
    -7 12 5 8107.75
    -6 12 5 2027.04
    -5 12 5 10.3972
    -4 12 5 1376.52
    -3 12 5 12488.3
    -2 12 5 304.786
    -6 13 5 134.136
    -5 13 5 1518.08
    3 -13 6 1.11207
    4 -13 6 879.644
    5 -13 6 2487.14
    6 -13 6 422.915
    0 -12 6 3632.68
    1 -12 6 4517.23
    2 -12 6 907.206
    3 -12 6 668.663
    4 -12 6 4023.25
    5 -12 6 9210.53
    6 -12 6 273.559
    7 -12 6 6361.78
    8 -12 6 271.696
    -2 -11 6 159.081
    -1 -11 6 64.4592
    0 -11 6 1272.01
    1 -11 6 4812.98
    2 -11 6 13.2901
    3 -11 6 4428.53
    4 -11 6 802.867
    5 -11 6 2879.45
    6 -11 6 196.593
    7 -11 6 11675.4
    8 -11 6 116.302
    9 -11 6 59.548
    -3 -10 6 10228.9
    -2 -10 6 932.989
    -1 -10 6 3354.33
    0 -10 6 309.617
    1 -10 6 3846.31
    2 -10 6 973.957
    3 -10 6 21112.2
    4 -10 6 2677.62
    5 -10 6 663.023
    6 -10 6 832.582
    7 -10 6 12252
    8 -10 6 234.365
    9 -10 6 4556.02
    10 -10 6 5024.14
    -4 -9 6 926.826
    -3 -9 6 7153.8
    -2 -9 6 729.915
    -1 -9 6 5290.77
    0 -9 6 4584.93
    1 -9 6 1048.91
    2 -9 6 1265.83
    3 -9 6 4982.27
    4 -9 6 1248.23
    5 -9 6 1725.84
    6 -9 6 2122.35
    7 -9 6 847.835
    8 -9 6 55.6463
    9 -9 6 1132.02
    10 -9 6 2193.19
    -6 -8 6 221.296
    -5 -8 6 4225.49
    -4 -8 6 4754.62
    -3 -8 6 1403.76
    -2 -8 6 7088.54
    -1 -8 6 9686.35
    0 -8 6 9837.6
    1 -8 6 858.941
    2 -8 6 32519.2
    3 -8 6 219.907
    4 -8 6 912.229
    5 -8 6 572.194
    6 -8 6 12345.4
    7 -8 6 2576.45
    8 -8 6 1012.52
    9 -8 6 100.375
    10 -8 6 2177.24
    -6 -7 6 1631.47
    -5 -7 6 3446.02
    -4 -7 6 661.576
    -3 -7 6 113.524
    -2 -7 6 15072.1
    -1 -7 6 3590.2
    0 -7 6 9.81737
    1 -7 6 128.177
    2 -7 6 22099.2
    3 -7 6 45.8116
    4 -7 6 485.262
    5 -7 6 3624.3
    6 -7 6 10037.1
    7 -7 6 633.017
    8 -7 6 417.799
    9 -7 6 5413.97
    10 -7 6 627.823
    -7 -6 6 1168.81
    -6 -6 6 3927.29
    -5 -6 6 129.387
    -4 -6 6 210.679
    -3 -6 6 2202.89
    -2 -6 6 12486.2
    -1 -6 6 8722.78
    0 -6 6 10254.3
    1 -6 6 6080.5
    2 -6 6 11389.3
    3 -6 6 2354.31
    4 -6 6 8540.29
    5 -6 6 22731.1
    6 -6 6 1680.86
    7 -6 6 895.459
    8 -6 6 1044.87
    9 -6 6 12840.1
    10 -6 6 108.697
    11 -6 6 3332.76
    -8 -5 6 2221.18
    -7 -5 6 53.1586
    -6 -5 6 462.488
    -5 -5 6 9459.03
    -4 -5 6 100.605
    -3 -5 6 408.451
    -2 -5 6 364.721
    -1 -5 6 7176.04
    0 -5 6 65.8033
    1 -5 6 6997.4
    2 -5 6 9.45257
    3 -5 6 102.405
    4 -5 6 654.152
    5 -5 6 16770.1
    6 -5 6 413.271
    7 -5 6 4601.46
    8 -5 6 302.304
    9 -5 6 3344.54
    10 -5 6 436.682
    -9 -4 6 5479.78
    -8 -4 6 523.923
    -7 -4 6 7631.42
    -6 -4 6 1707.43
    -5 -4 6 21884.5
    -4 -4 6 855.578
    -3 -4 6 37408.4
    -2 -4 6 5213.73
    -1 -4 6 5500.87
    0 -4 6 3357.73
    1 -4 6 42968.4
    2 -4 6 7780.17
    3 -4 6 4777.98
    4 -4 6 9224.61
    5 -4 6 11388.6
    6 -4 6 85.3381
    7 -4 6 18409.3
    8 -4 6 4693.82
    9 -4 6 38.1322
    10 -4 6 3301.05
    -9 -3 6 2147.32
    -8 -3 6 1401.27
    -7 -3 6 13713.3
    -6 -3 6 317.815
    -5 -3 6 3010.5
    -4 -3 6 11621
    -3 -3 6 61022.9
    -2 -3 6 815.242
    -1 -3 6 2014.38
    0 -3 6 34925.3
    1 -3 6 46532.6
    2 -3 6 1311.07
    3 -3 6 3835.82
    4 -3 6 21406.2
    5 -3 6 4879.14
    6 -3 6 4068.15
    7 -3 6 2305.35
    8 -3 6 948.697
    9 -3 6 131.45
    10 -3 6 2676.73
    -10 -2 6 236.788
    -9 -2 6 156.273
    -8 -2 6 817.059
    -7 -2 6 22115
    -6 -2 6 179.794
    -5 -2 6 8389.33
    -4 -2 6 20524.2
    -3 -2 6 55034.2
    -2 -2 6 15188.8
    -1 -2 6 38330.6
    0 -2 6 51942.6
    1 -2 6 13085
    2 -2 6 34902.1
    3 -2 6 8783.09
    4 -2 6 21374.3
    5 -2 6 622.803
    6 -2 6 21700.9
    7 -2 6 614.825
    8 -2 6 361.484
    9 -2 6 85.877
    10 -2 6 3684.78
    -10 -1 6 417.948
    -9 -1 6 31.2285
    -8 -1 6 2055.51
    -7 -1 6 4945.62
    -6 -1 6 88.8652
    -5 -1 6 8075.46
    -4 -1 6 10864.9
    -3 -1 6 4280.52
    -2 -1 6 15839.1
    -1 -1 6 23242.7
    0 -1 6 6947.22
    1 -1 6 1083.2
    2 -1 6 38579.7
    3 -1 6 914.61
    4 -1 6 1354.89
    5 -1 6 1108.96
    6 -1 6 15507.6
    7 -1 6 139.114
    8 -1 6 145.838
    9 -1 6 2320.23
    10 -1 6 1534.84
    -11 0 6 200.568
    -10 0 6 3346.29
    -9 0 6 39.6451
    -8 0 6 17140.3
    -7 0 6 3067.18
    -6 0 6 1117.31
    -5 0 6 368.671
    -4 0 6 20321.8
    -3 0 6 21508.3
    -2 0 6 38217.5
    -1 0 6 7737.74
    0 0 6 1366.63
    1 0 6 4178.3
    2 0 6 27411.3
    3 0 6 8576.08
    4 0 6 6426.18
    5 0 6 3314.55
    6 0 6 1055.11
    7 0 6 2032.67
    8 0 6 794.282
    9 0 6 5381.9
    -11 1 6 213.076
    -10 1 6 142.595
    -9 1 6 1514.78
    -8 1 6 12589.3
    -7 1 6 1853.44
    -6 1 6 494.995
    -5 1 6 22371.2
    -4 1 6 4389.04
    -3 1 6 6750.8
    -2 1 6 533.243
    -1 1 6 24260.1
    0 1 6 26.8129
    1 1 6 310.795
    2 1 6 615.865
    3 1 6 10092.9
    4 1 6 145.833
    5 1 6 3474.03
    6 1 6 112.271
    7 1 6 259.51
    8 1 6 296.87
    9 1 6 3173.53
    -11 2 6 321.493
    -10 2 6 2658.75
    -9 2 6 11204.5
    -8 2 6 3436.56
    -7 2 6 420.19
    -6 2 6 999.135
    -5 2 6 62747
    -4 2 6 1485.61
    -3 2 6 10057.1
    -2 2 6 6730.68
    -1 2 6 60756.7
    0 2 6 2266.84
    1 2 6 18879.9
    2 2 6 12809.7
    3 2 6 7565.84
    4 2 6 3512.4
    5 2 6 11373.5
    6 2 6 2981.48
    7 2 6 102.551
    8 2 6 3125.41
    -12 3 6 436.306
    -11 3 6 76.2843
    -10 3 6 664.621
    -9 3 6 3743.63
    -8 3 6 272.026
    -7 3 6 9585.5
    -6 3 6 178.83
    -5 3 6 17588.9
    -4 3 6 9128.67
    -3 3 6 32678.8
    -2 3 6 1778.99
    -1 3 6 26571.9
    0 3 6 32455.8
    1 3 6 53228
    2 3 6 3130.38
    3 3 6 1405.87
    4 3 6 13398
    5 3 6 7801.5
    6 3 6 99.1919
    7 3 6 13.2257
    8 3 6 4622.99
    -12 4 6 1055.29
    -11 4 6 786.515
    -10 4 6 2119.18
    -9 4 6 7949.94
    -8 4 6 796.116
    -7 4 6 9579.7
    -6 4 6 9297.45
    -5 4 6 239.306
    -4 4 6 6103.01
    -3 4 6 56863.7
    -2 4 6 6575.9
    -1 4 6 3765.12
    0 4 6 50834.2
    1 4 6 23385.2
    2 4 6 1394.38
    3 4 6 1741.78
    4 4 6 23365.9
    5 4 6 2127.88
    6 4 6 4404.19
    7 4 6 21.7098
    -12 5 6 26.1714
    -11 5 6 24.445
    -10 5 6 6701.32
    -9 5 6 4338.68
    -8 5 6 1489.26
    -7 5 6 3225.96
    -6 5 6 9024.35
    -5 5 6 617.16
    -4 5 6 10889.6
    -3 5 6 7473.17
    -2 5 6 219.33
    -1 5 6 2080.29
    0 5 6 19340.3
    1 5 6 1019.17
    2 5 6 5161.2
    3 5 6 403.752
    4 5 6 5477.21
    5 5 6 760.099
    6 5 6 3793.07
    -12 6 6 1600.55
    -11 6 6 1221.66
    -10 6 6 16540.1
    -9 6 6 993.656
    -8 6 6 14543.5
    -7 6 6 45.913
    -6 6 6 7476
    -5 6 6 950.183
    -4 6 6 32950.2
    -3 6 6 9552.55
    -2 6 6 3233.18
    -1 6 6 33.548
    0 6 6 5208.04
    1 6 6 3440.12
    2 6 6 10470.1
    3 6 6 2290.34
    4 6 6 220.11
    5 6 6 43.3987
    6 6 6 2520.47
    -12 7 6 3780.56
    -11 7 6 727.84
    -10 7 6 3451.14
    -9 7 6 1148.59
    -8 7 6 19873
    -7 7 6 711.977
    -6 7 6 1173.84
    -5 7 6 6811.37
    -4 7 6 14581.3
    -3 7 6 3055.8
    -2 7 6 160.406
    -1 7 6 8089.16
    0 7 6 39.4827
    1 7 6 1726.87
    2 7 6 76.0441
    3 7 6 4267.7
    4 7 6 69.1318
    5 7 6 147.076
    -12 8 6 4768.37
    -11 8 6 924.25
    -10 8 6 1065.02
    -9 8 6 734.536
    -8 8 6 8660.41
    -7 8 6 1516.75
    -6 8 6 6646.05
    -5 8 6 15093.1
    -4 8 6 243.277
    -3 8 6 58.689
    -2 8 6 133.462
    -1 8 6 18631.9
    0 8 6 148.884
    1 8 6 476.756
    2 8 6 3875.73
    3 8 6 6130.74
    4 8 6 51.1456
    -11 9 6 2680.82
    -10 9 6 584.858
    -9 9 6 776.878
    -8 9 6 232.707
    -7 9 6 661.006
    -6 9 6 297.09
    -5 9 6 6829.09
    -4 9 6 5.69011
    -3 9 6 241.459
    -2 9 6 1604.2
    -1 9 6 11388.2
    0 9 6 1041.7
    1 9 6 3152.76
    2 9 6 3825.62
    3 9 6 3042.39
    -11 10 6 2574.6
    -10 10 6 14.8837
    -9 10 6 8753.37
    -8 10 6 9023.01
    -7 10 6 39.4424
    -6 10 6 6800.18
    -5 10 6 5677.98
    -4 10 6 3454.26
    -3 10 6 5561.02
    -2 10 6 11374
    -1 10 6 726.26
    0 10 6 2042.88
    1 10 6 2437.31
    -10 11 6 5100.9
    -9 11 6 5011.35
    -8 11 6 1982.53
    -7 11 6 106.788
    -6 11 6 16420.6
    -5 11 6 2393.53
    -4 11 6 0.57162
    -3 11 6 9.48758
    -2 11 6 7529.84
    -1 11 6 111.007
    0 11 6 3005.33
    -9 12 6 1406.16
    -8 12 6 1889.56
    -7 12 6 55.1099
    -6 12 6 16807.9
    -5 12 6 122.663
    -4 12 6 7290.88
    -3 12 6 392.633
    -2 12 6 2859.48
    1 -12 7 266.416
    2 -12 7 6944.13
    3 -12 7 455.43
    4 -12 7 6068.76
    5 -12 7 678.481
    6 -12 7 881.082
    7 -12 7 361.037
    -1 -11 7 298.154
    0 -11 7 7125.08
    1 -11 7 26.2092
    2 -11 7 1976.67
    3 -11 7 581.183
    5 -11 7 777.261
    6 -11 7 3.98387
    7 -11 7 1662.38
    8 -11 7 2315.57
    -3 -10 7 475.977
    -2 -10 7 72.2611
    -1 -10 7 170.169
    0 -10 7 14078.8
    1 -10 7 2939.1
    2 -10 7 3267.17
    3 -10 7 5436.25
    4 -10 7 5019.8
    5 -10 7 2277.07
    6 -10 7 3606.99
    7 -10 7 10383.3
    8 -10 7 188.423
    9 -10 7 110.289
    -4 -9 7 1015.7
    -3 -9 7 2178.18
    -2 -9 7 352.032
    -1 -9 7 199.738
    0 -9 7 636.324
    1 -9 7 641.568
    2 -9 7 2435.39
    3 -9 7 4224.02
    4 -9 7 42.3154
    5 -9 7 52.663
    6 -9 7 64.2124
    7 -9 7 6172.07
    8 -9 7 67.5569
    9 -9 7 820.28
    10 -9 7 614.626
    -5 -8 7 1014.14
    -4 -8 7 368.89
    -3 -8 7 8049.73
    -2 -8 7 465.727
    -1 -8 7 4596.24
    0 -8 7 7725.24
    1 -8 7 2010.82
    2 -8 7 206.613
    3 -8 7 7715.57
    4 -8 7 9716.78
    5 -8 7 2565.16
    6 -8 7 4464.61
    7 -8 7 2088.14
    8 -8 7 417.226
    9 -8 7 2884.55
    10 -8 7 5209.23
    -6 -7 7 526.297
    -5 -7 7 2621.71
    -4 -7 7 1807.55
    -3 -7 7 5439.89
    -2 -7 7 4851.42
    -1 -7 7 10505.4
    0 -7 7 8487.61
    1 -7 7 4650.16
    2 -7 7 16064.5
    3 -7 7 4502.82
    4 -7 7 3022
    5 -7 7 106.391
    6 -7 7 16306.4
    7 -7 7 171.354
    8 -7 7 174.232
    9 -7 7 130.681
    10 -7 7 2253.33
    -7 -6 7 135.397
    -6 -6 7 1591.43
    -5 -6 7 8356.37
    -4 -6 7 6025.99
    -3 -6 7 42.6068
    -2 -6 7 25596
    -1 -6 7 10928.8
    0 -6 7 1596
    1 -6 7 226.821
    2 -6 7 68493.4
    3 -6 7 568.88
    4 -6 7 4140.92
    5 -6 7 1325.83
    6 -6 7 22559.6
    7 -6 7 207.106
    8 -6 7 8284.53
    9 -6 7 1648.14
    10 -6 7 966.328
    -8 -5 7 2050.65
    -7 -5 7 72.0844
    -6 -5 7 3420.41
    -5 -5 7 4117.26
    -4 -5 7 112.655
    -3 -5 7 688.589
    -2 -5 7 25293.9
    -1 -5 7 11958.8
    0 -5 7 6444.86
    1 -5 7 92.2206
    2 -5 7 28288.5
    3 -5 7 7972.48
    4 -5 7 17981.6
    5 -5 7 2270.35
    6 -5 7 8461.11
    7 -5 7 3449.61
    8 -5 7 4840.56
    9 -5 7 1003.87
    10 -5 7 425.099
    -9 -4 7 180.514
    -8 -4 7 2718.79
    -7 -4 7 149.121
    -6 -4 7 14493.1
    -5 -4 7 3636.65
    -4 -4 7 337.728
    -3 -4 7 156.897
    -2 -4 7 13920
    -1 -4 7 3755.23
    0 -4 7 37974.1
    1 -4 7 3784.72
    2 -4 7 183.434
    3 -4 7 2139.23
    4 -4 7 25666.3
    5 -4 7 4003.09
    6 -4 7 579.719
    7 -4 7 9283.16
    8 -4 7 2145.84
    9 -4 7 1447.57
    10 -4 7 10.0855
    -9 -3 7 487.22
    -8 -3 7 851.136
    -7 -3 7 2980.59
    -6 -3 7 9460.46
    -4 -3 7 1484.15
    -3 -3 7 13036.7
    -2 -3 7 4548.9
    -1 -3 7 183.755
    0 -3 7 5317.59
    1 -3 7 4614.02
    2 -3 7 1079.46
    3 -3 7 897.922
    4 -3 7 636.786
    5 -3 7 2364.01
    6 -3 7 801.982
    7 -3 7 3141.76
    8 -3 7 151.264
    9 -3 7 462.088
    10 -3 7 238.739
    -10 -2 7 4278.82
    -9 -2 7 761.683
    -8 -2 7 544.913
    -7 -2 7 17559.5
    -6 -2 7 1328.31
    -5 -2 7 817.509
    -4 -2 7 103.47
    -3 -2 7 49848.5
    -2 -2 7 5871.09
    -1 -2 7 83.9411
    0 -2 7 14719
    1 -2 7 20896.4
    2 -2 7 6976.73
    3 -2 7 2709.95
    4 -2 7 17969.8
    5 -2 7 1715.17
    6 -2 7 120.055
    7 -2 7 2018.42
    8 -2 7 4526.87
    9 -2 7 704.468
    10 -2 7 2532.58
    -10 -1 7 889.615
    -9 -1 7 150.095
    -8 -1 7 113.239
    -7 -1 7 9439.53
    -6 -1 7 656.75
    -5 -1 7 2249.68
    -4 -1 7 3767.4
    -3 -1 7 36185.6
    -2 -1 7 1566.77
    -1 -1 7 11624.3
    0 -1 7 24948.2
    1 -1 7 33180.7
    2 -1 7 9795.22
    3 -1 7 5275.96
    4 -1 7 24760.9
    5 -1 7 2869.51
    6 -1 7 10463
    7 -1 7 575.005
    8 -1 7 2889.25
    9 -1 7 350.958
    -11 0 7 2892.6
    -10 0 7 3820.12
    -9 0 7 563.198
    -8 0 7 987.634
    -7 0 7 4142.47
    -6 0 7 4095.86
    -5 0 7 16606.3
    -4 0 7 34912.9
    -3 0 7 1192.19
    -2 0 7 6621.72
    -1 0 7 17332.9
    0 0 7 49870.1
    1 0 7 50.8303
    2 0 7 57670.8
    3 0 7 1931.05
    4 0 7 7456.6
    5 0 7 1460.83
    6 0 7 33782.1
    7 0 7 31.901
    8 0 7 537.807
    9 0 7 1956.72
    -11 1 7 1946.99
    -10 1 7 1926.74
    -9 1 7 64.5132
    -8 1 7 10922.6
    -7 1 7 820.933
    -6 1 7 176.774
    -5 1 7 414.976
    -4 1 7 22412.8
    -3 1 7 44.0712
    -2 1 7 20651.3
    -1 1 7 2188.74
    0 1 7 6861.69
    1 1 7 4515.96
    2 1 7 38741.3
    3 1 7 1930.55
    4 1 7 502.622
    5 1 7 3018.66
    6 1 7 13334.1
    7 1 7 942.651
    8 1 7 620.854
    -11 2 7 845.102
    -10 2 7 63.6964
    -9 2 7 434.829
    -8 2 7 33363.6
    -7 2 7 242.671
    -6 2 7 9452.11
    -5 2 7 10104.9
    -4 2 7 18172.7
    -3 2 7 635.984
    -2 2 7 40459.9
    -1 2 7 7955.83
    0 2 7 2234.71
    1 2 7 5995.75
    2 2 7 11787.9
    3 2 7 47.4286
    4 2 7 8077.03
    5 2 7 6612.63
    6 2 7 1020.9
    7 2 7 991.991
    8 2 7 1223.81
    -11 3 7 1660.61
    -10 3 7 2940.54
    -9 3 7 786.236
    -8 3 7 17848.3
    -7 3 7 10869.6
    -6 3 7 21997.5
    -5 3 7 9981.52
    -4 3 7 8711.71
    -3 3 7 17902.2
    -2 3 7 10382.4
    -1 3 7 5986.74
    0 3 7 126.571
    1 3 7 8592.18
    2 3 7 50.1746
    3 3 7 732.051
    4 3 7 371.511
    5 3 7 2667.82
    6 3 7 361.112
    7 3 7 386.047
    -12 4 7 1177.05
    -11 4 7 106.94
    -10 4 7 11155.7
    -9 4 7 7034.81
    -8 4 7 11.0647
    -7 4 7 10501.4
    -6 4 7 13696.3
    -5 4 7 3511.92
    -4 4 7 2574.46
    -3 4 7 51687.5
    -2 4 7 332.189
    -1 4 7 258.63
    0 4 7 7.10804
    1 4 7 23754.3
    2 4 7 2176.82
    3 4 7 1044.94
    4 4 7 4578.7
    5 4 7 3448.98
    6 4 7 1503.44
    7 4 7 911.427
    -12 5 7 80.6868
    -11 5 7 98.088
    -10 5 7 1613.92
    -9 5 7 1062.67
    -8 5 7 1212.86
    -7 5 7 5239.09
    -6 5 7 384.784
    -5 5 7 152.765
    -4 5 7 554.221
    -3 5 7 11176.3
    -2 5 7 55.7832
    -1 5 7 85.7618
    0 5 7 2598.04
    1 5 7 8337.58
    2 5 7 754.155
    3 5 7 0.40781
    4 5 7 8592.71
    5 5 7 1553.32
    6 5 7 224.876
    -12 6 7 1000.13
    -11 6 7 1497.68
    -10 6 7 8001.08
    -9 6 7 1911.36
    -8 6 7 2325.81
    -7 6 7 1817.19
    -6 6 7 18904.3
    -5 6 7 1642.57
    -4 6 7 3217.08
    -3 6 7 1492.75
    -2 6 7 8369.82
    -1 6 7 5307.13
    0 6 7 19594.6
    1 6 7 121.052
    2 6 7 1284.39
    3 6 7 244.422
    4 6 7 11596.8
    5 6 7 99.3757
    -12 7 7 487.8
    -11 7 7 1929.54
    -10 7 7 8667.76
    -9 7 7 1952.04
    -8 7 7 5817.67
    -7 7 7 825.704
    -6 7 7 13021.4
    -5 7 7 1456.39
    -4 7 7 16085.7
    -3 7 7 108.302
    -2 7 7 2482.98
    -1 7 7 626.566
    0 7 7 16129.4
    1 7 7 28.4423
    2 7 7 2117.3
    3 7 7 501.505
    4 7 7 2846.32
    -11 8 7 1298.29
    -10 8 7 5456.38
    -9 8 7 677.597
    -8 8 7 29457.8
    -7 8 7 98.3794
    -6 8 7 2878.42
    -5 8 7 7423.24
    -4 8 7 39909.1
    -3 8 7 841.465
    -2 8 7 2214.64
    -1 8 7 12657.4
    0 8 7 9180.47
    1 8 7 569.249
    2 8 7 4594.84
    3 8 7 2517.89
    -11 9 7 290.409
    -10 9 7 43.5906
    -9 9 7 769.463
    -8 9 7 18482.5
    -7 9 7 1688.14
    -6 9 7 3704.83
    -5 9 7 8032.87
    -4 9 7 19766.4
    -3 9 7 2390.84
    -2 9 7 5617.59
    -1 9 7 8082.28
    0 9 7 1844.6
    1 9 7 3001.59
    2 9 7 563.322
    -10 10 7 3977.95
    -9 10 7 4071.14
    -8 10 7 2293.26
    -7 10 7 233.249
    -6 10 7 13257.6
    -5 10 7 9797.9
    -4 10 7 867.839
    -3 10 7 9583.91
    -2 10 7 3519.71
    -1 10 7 3369.39
    0 10 7 390.919
    1 10 7 8502.69
    -9 11 7 4280.27
    -8 11 7 1073.96
    -7 11 7 709.598
    -6 11 7 1133.02
    -5 11 7 1297.2
    -4 11 7 2054.87
    -3 11 7 2807.87
    -2 11 7 60.8816
    -1 11 7 5.86571
    -8 12 7 2532.89
    -7 12 7 1631.65
    -6 12 7 4680.24
    -5 12 7 155.399
    -4 12 7 741.639
    1 -12 8 2061.48
    2 -12 8 2933.19
    3 -12 8 80.3202
    4 -12 8 40.7203
    5 -12 8 2387.66
    6 -12 8 2742.91
    -1 -11 8 1248.59
    0 -11 8 82.8158
    1 -11 8 637.757
    2 -11 8 5893.86
    3 -11 8 183.128
    4 -11 8 2028.94
    5 -11 8 108.606
    6 -11 8 2767.63
    7 -11 8 24.5325
    8 -11 8 4514
    -3 -10 8 2613.5
    -2 -10 8 8932.55
    -1 -10 8 93.1028
    0 -10 8 11175.8
    1 -10 8 19.773
    2 -10 8 7862.89
    3 -10 8 218.247
    5 -10 8 3548.5
    6 -10 8 130.414
    7 -10 8 1436.99
    8 -10 8 7753.7
    9 -10 8 950.095
    -4 -9 8 2340.71
    -3 -9 8 52.8395
    -2 -9 8 2459.46
    -1 -9 8 155.249
    0 -9 8 12093.6
    1 -9 8 159.878
    2 -9 8 123.591
    3 -9 8 4993.16
    4 -9 8 17085.8
    5 -9 8 307.801
    6 -9 8 234.89
    7 -9 8 7210.69
    8 -9 8 3950.82
    9 -9 8 292.957
    -5 -8 8 21.9663
    -4 -8 8 6363.9
    -3 -8 8 2758.29
    -2 -8 8 95.8683
    -1 -8 8 1568.42
    0 -8 8 12603.2
    1 -8 8 131.565
    2 -8 8 7482.3
    3 -8 8 9879.48
    4 -8 8 1760.25
    5 -8 8 2292.95
    6 -8 8 5919.96
    7 -8 8 8357.23
    8 -8 8 73.27
    9 -8 8 5148.43
    -6 -7 8 1871.1
    -5 -7 8 1644.8
    -4 -7 8 3066.22
    -3 -7 8 3248.93
    -2 -7 8 415.474
    -1 -7 8 6508.12
    0 -7 8 746.6
    1 -7 8 37.9619
    2 -7 8 2114.22
    3 -7 8 6291.54
    4 -7 8 68.1907
    5 -7 8 3774.53
    6 -7 8 250.616
    7 -7 8 2819.09
    8 -7 8 57.4671
    9 -7 8 3307.07
    10 -7 8 44.451
    -7 -6 8 2722.6
    -6 -6 8 45.4658
    -5 -6 8 12457
    -4 -6 8 93.8611
    -3 -6 8 1430.62
    -2 -6 8 154.574
    -1 -6 8 22888.4
    0 -6 8 4925.36
    1 -6 8 3568.14
    2 -6 8 1479.21
    3 -6 8 4129.2
    4 -6 8 6026.02
    5 -6 8 8233.86
    6 -6 8 4274.25
    7 -6 8 600.109
    8 -6 8 26.0651
    9 -6 8 1424.22
    10 -6 8 1766.05
    -8 -5 8 439.383
    -7 -5 8 215.892
    -6 -5 8 153.218
    -5 -5 8 14310.2
    -4 -5 8 324.63
    -3 -5 8 555.087
    -2 -5 8 7184.33
    -1 -5 8 18321.6
    0 -5 8 651.125
    1 -5 8 160.69
    2 -5 8 14118.7
    3 -5 8 4690.99
    4 -5 8 200.513
    5 -5 8 160.445
    6 -5 8 16889.3
    7 -5 8 120.593
    8 -5 8 1107.65
    9 -5 8 214.436
    10 -5 8 1321
    -8 -4 8 2141.98
    -7 -4 8 2598.02
    -6 -4 8 2524.1
    -5 -4 8 2552.65
    -4 -4 8 2345.87
    -3 -4 8 9033.47
    -2 -4 8 22426.9
    -1 -4 8 418.007
    0 -4 8 2482.1
    1 -4 8 1449.87
    2 -4 8 46084.1
    3 -4 8 84.7443
    4 -4 8 16832.4
    5 -4 8 3089.56
    6 -4 8 9937.71
    7 -4 8 715.753
    8 -4 8 9773.43
    9 -4 8 2538.95
    10 -4 8 71.9662
    -9 -3 8 42.128
    -8 -3 8 2976.42
    -7 -3 8 72.1166
    -6 -3 8 4409.79
    -5 -3 8 627.433
    -4 -3 8 554.182
    -3 -3 8 67.804
    -2 -3 8 14588.4
    -1 -3 8 426.093
    0 -3 8 4272.96
    1 -3 8 918.332
    2 -3 8 15429.7
    3 -3 8 3652.4
    4 -3 8 16636
    5 -3 8 2420.25
    6 -3 8 2222.42
    7 -3 8 6451.7
    8 -3 8 6319.65
    9 -3 8 353.16
    -10 -2 8 7479
    -9 -2 8 771.867
    -8 -2 8 1136.79
    -7 -2 8 3888.02
    -6 -2 8 19481.4
    -5 -2 8 4002.22
    -4 -2 8 183.86
    -3 -2 8 24038.8
    -2 -2 8 14928.8
    -1 -2 8 582.977
    0 -2 8 12912.5
    1 -2 8 21898.6
    2 -2 8 110.864
    3 -2 8 12210.9
    4 -2 8 10686.1
    5 -2 8 1849.28
    6 -2 8 985.452
    7 -2 8 14346
    8 -2 8 1729.57
    9 -2 8 367.537
    -10 -1 8 6976.39
    -9 -1 8 37.3108
    -8 -1 8 452.533
    -7 -1 8 13167.7
    -6 -1 8 20587.7
    -5 -1 8 939.58
    -3 -1 8 29577.9
    -2 -1 8 10441.3
    -1 -1 8 8745.51
    0 -1 8 3557.94
    1 -1 8 18323.7
    2 -1 8 523.357
    3 -1 8 13886.9
    4 -1 8 150.832
    5 -1 8 15.0173
    6 -1 8 102.329
    7 -1 8 6368.3
    8 -1 8 10.4747
    9 -1 8 443.727
    -10 0 8 3753.88
    -9 0 8 818.706
    -8 0 8 8385.08
    -7 0 8 24651.9
    -6 0 8 6171.78
    -5 0 8 32310.5
    -4 0 8 4923.25
    -3 0 8 42676
    -2 0 8 376.309
    -1 0 8 67833.3
    0 0 8 2940.83
    1 0 8 2255.88
    2 0 8 1608.39
    3 0 8 24705.1
    4 0 8 5129.68
    5 0 8 1565.69
    6 0 8 3628.53
    7 0 8 1612.95
    8 0 8 438.641
    -11 1 8 2908.22
    -10 1 8 40.0982
    -9 1 8 812.173
    -8 1 8 1613.48
    -7 1 8 4816.26
    -6 1 8 85.8513
    -5 1 8 22655.7
    -4 1 8 2423.22
    -3 1 8 1318.3
    -2 1 8 3341.45
    -1 1 8 39787
    0 1 8 183.169
    1 1 8 108.448
    2 1 8 5835.39
    3 1 8 5042.53
    4 1 8 932.724
    5 1 8 17.7045
    6 1 8 5615.68
    7 1 8 347.306
    8 1 8 22.9957
    -11 2 8 3468.93
    -10 2 8 1580.15
    -9 2 8 2751.24
    -8 2 8 4416.11
    -7 2 8 186.596
    -6 2 8 1254.62
    -5 2 8 9984.95
    -4 2 8 5045.15
    -3 2 8 11296.3
    -2 2 8 2590.74
    -1 2 8 1269.5
    0 2 8 2763.59
    1 2 8 6806.29
    2 2 8 10569.9
    3 2 8 291.788
    4 2 8 140.626
    5 2 8 419.667
    6 2 8 9548.7
    7 2 8 176.176
    -11 3 8 1971.66
    -10 3 8 45.1167
    -9 3 8 39.1959
    -8 3 8 13476
    -7 3 8 727.27
    -6 3 8 148.093
    -5 3 8 3303.88
    -4 3 8 23936.7
    -3 3 8 444.566
    -2 3 8 4220.54
    -1 3 8 4449.98
    0 3 8 4200.57
    1 3 8 674.89
    2 3 8 10341.9
    3 3 8 644.851
    4 3 8 462.274
    5 3 8 3337.6
    6 3 8 4181.73
    7 3 8 564.435
    -11 4 8 65.6889
    -10 4 8 4872.35
    -9 4 8 1431.64
    -8 4 8 18302.8
    -7 4 8 42.2871
    -6 4 8 19701.7
    -5 4 8 15931.7
    -4 4 8 11085.7
    -3 4 8 11075.2
    -2 4 8 20353.2
    -1 4 8 22799.1
    0 4 8 86.925
    1 4 8 20034.5
    2 4 8 3434.94
    3 4 8 300.548
    4 4 8 719.988
    5 4 8 9103.05
    6 4 8 144.22
    -11 5 8 208.244
    -10 5 8 7530.88
    -9 5 8 386.251
    -8 5 8 4640.48
    -7 5 8 8037.21
    -6 5 8 22695.3
    -5 5 8 5248.28
    -4 5 8 3180.7
    -3 5 8 35057
    -2 5 8 20609.7
    -1 5 8 302.07
    0 5 8 1460.94
    1 5 8 32857.3
    2 5 8 6504.06
    3 5 8 2014.5
    4 5 8 62.5192
    5 5 8 6250.28
    -11 6 8 548.062
    -10 6 8 5394.36
    -9 6 8 4245.62
    -8 6 8 3562.34
    -7 6 8 17688.1
    -6 6 8 8309.91
    -5 6 8 421.436
    -4 6 8 1922.17
    -3 6 8 49879.2
    -2 6 8 1804.99
    -1 6 8 15652.1
    0 6 8 181.21
    1 6 8 19426.9
    2 6 8 711.837
    3 6 8 10571.8
    4 6 8 1416.73
    5 6 8 597.187
    -11 7 8 1879.49
    -10 7 8 22.0128
    -9 7 8 1613.04
    -8 7 8 787.039
    -7 7 8 8845.77
    -6 7 8 14.8642
    -5 7 8 3585.36
    -4 7 8 333.507
    -3 7 8 6088.42
    -2 7 8 443.419
    -1 7 8 11104
    0 7 8 102.787
    1 7 8 1340.64
    2 7 8 565.662
    3 7 8 3849.56
    4 7 8 527.431
    -11 8 8 9081.91
    -10 8 8 2937.2
    -9 8 8 23.1939
    -8 8 8 2740
    -7 8 8 4117.96
    -6 8 8 4678.09
    -5 8 8 4985.04
    -4 8 8 3784.27
    -3 8 8 1292.93
    -2 8 8 216.48
    -1 8 8 3360.5
    0 8 8 3139.2
    1 8 8 2377.12
    2 8 8 1126.1
    3 8 8 10.7042
    -11 9 8 3129.86
    -10 9 8 729.59
    -9 9 8 67.7443
    -8 9 8 7709.07
    -7 9 8 1344.43
    -6 9 8 1051.83
    -5 9 8 165.541
    -4 9 8 8288.36
    -3 9 8 570.146
    -2 9 8 189.323
    -1 9 8 1441.94
    0 9 8 4064.32
    1 9 8 928.774
    -10 10 8 27.2244
    -9 10 8 375.368
    -8 10 8 16891.9
    -7 10 8 727.687
    -6 10 8 3210.97
    -5 10 8 4613.65
    -4 10 8 10182
    -3 10 8 6.56868
    -2 10 8 4704.32
    -1 10 8 12254.5
    0 10 8 1199.21
    -9 11 8 492.113
    -8 11 8 4434.33
    -7 11 8 76.1111
    -6 11 8 3464.98
    -5 11 8 3775.56
    -4 11 8 3110.08
    -3 11 8 3184.7
    -2 11 8 2116.24
    3 -12 9 2027.32
    4 -12 9 705.292
    5 -12 9 9540.92
    0 -11 9 138.6
    1 -11 9 2633.53
    2 -11 9 63.8623
    3 -11 9 189.332
    4 -11 9 19.9117
    5 -11 9 6210.93
    6 -11 9 26.425
    7 -11 9 989.738
    -2 -10 9 798.349
    -1 -10 9 1842.69
    0 -10 9 235.063
    1 -10 9 10893.4
    2 -10 9 5205.17
    3 -10 9 1469.7
    4 -10 9 1080.13
    5 -10 9 1652.44
    6 -10 9 760.45
    7 -10 9 4401.3
    8 -10 9 3839.59
    -4 -9 9 805.219
    -3 -9 9 5639.09
    -2 -9 9 1106.36
    -1 -9 9 66.3517
    0 -9 9 3925.88
    1 -9 9 5544.4
    2 -9 9 1076.95
    3 -9 9 20.8743
    4 -9 9 4933.06
    5 -9 9 216.072
    6 -9 9 219.374
    7 -9 9 78.7081
    8 -9 9 2236.8
    -5 -8 9 1134.8
    -4 -8 9 3327.57
    -3 -8 9 3402.91
    -2 -8 9 343.846
    -1 -8 9 2903.5
    0 -8 9 15184.3
    1 -8 9 43.2582
    2 -8 9 261.109
    3 -8 9 27.2114
    4 -8 9 16439.1
    5 -8 9 923.257
    6 -8 9 2665.67
    7 -8 9 3010.89
    8 -8 9 3374.03
    9 -8 9 23.9831
    -6 -7 9 996.967
    -5 -7 9 475.486
    -4 -7 9 1388.61
    -3 -7 9 305.072
    -2 -7 9 9.94673
    -1 -7 9 78.1062
    0 -7 9 8753.78
    1 -7 9 879.787
    2 -7 9 2814.53
    3 -7 9 1108.78
    4 -7 9 7176.84
    5 -7 9 233.72
    6 -7 9 4011.54
    7 -7 9 5341.94
    8 -7 9 1000.67
    9 -7 9 1157.43
    -7 -6 9 4031.37
    -6 -6 9 879.102
    -5 -6 9 495.694
    -4 -6 9 4863.92
    -3 -6 9 13851.6
    -2 -6 9 1534.48
    -1 -6 9 8799.33
    0 -6 9 1866.38
    1 -6 9 2196.18
    2 -6 9 3942.2
    3 -6 9 25381.8
    4 -6 9 151.463
    5 -6 9 4233.81
    6 -6 9 673.738
    7 -6 9 7411.84
    8 -6 9 51.1592
    9 -6 9 7031.44
    -7 -5 9 2049.78
    -6 -5 9 1986.77
    -5 -5 9 9334.3
    -4 -5 9 5781.8
    -3 -5 9 3674.74
    -2 -5 9 2103.51
    -1 -5 9 27523.9
    0 -5 9 97.9898
    1 -5 9 33.0766
    2 -5 9 366.632
    3 -5 9 12870.1
    4 -5 9 251.683
    5 -5 9 5901.34
    6 -5 9 39.451
    7 -5 9 614.317
    8 -5 9 164.332
    9 -5 9 4986.16
    -8 -4 9 1889.26
    -7 -4 9 655.835
    -6 -4 9 131.836
    -5 -4 9 37013.5
    -4 -4 9 508.32
    -3 -4 9 4177.89
    -2 -4 9 4176.97
    -1 -4 9 49669.4
    0 -4 9 959.917
    1 -4 9 21248.9
    2 -4 9 20065.8
    3 -4 9 6404.69
    4 -4 9 2508.37
    5 -4 9 9820.61
    6 -4 9 6569.1
    7 -4 9 296.182
    8 -4 9 3370.66
    9 -4 9 838.529
    -8 -3 9 370.134
    -7 -3 9 808.88
    -6 -3 9 111.298
    -5 -3 9 18052.6
    -4 -3 9 3422.21
    -3 -3 9 17983.1
    -2 -3 9 2903.59
    -1 -3 9 7670.31
    0 -3 9 10640
    1 -3 9 19902.9
    2 -3 9 3222.68
    3 -3 9 2530.25
    4 -3 9 8576.39
    5 -3 9 3536.85
    6 -3 9 1594.89
    7 -3 9 26.5769
    8 -3 9 5534.17
    9 -3 9 86.1103
    -9 -2 9 2623.5
    -8 -2 9 1593.02
    -7 -2 9 6598.39
    -5 -2 9 423.192
    -4 -2 9 1474.15
    -3 -2 9 18152.8
    -2 -2 9 4367.81
    -1 -2 9 2048.59
    0 -2 9 18654.4
    1 -2 9 5189.59
    2 -2 9 1238.68
    3 -2 9 279.287
    4 -2 9 21025.9
    5 -2 9 152.166
    6 -2 9 130.736
    7 -2 9 656.353
    8 -2 9 5404.47
    9 -2 9 200.289
    -10 -1 9 3851.1
    -9 -1 9 1009.33
    -8 -1 9 780.7
    -7 -1 9 70.5206
    -6 -1 9 7986.94
    -5 -1 9 460.971
    -4 -1 9 62.7191
    -3 -1 9 15.4216
    -2 -1 9 2039.35
    -1 -1 9 3114.19
    0 -1 9 3314.71
    1 -1 9 1175.41
    2 -1 9 240.828
    3 -1 9 608.393
    4 -1 9 3877.77
    5 -1 9 1813.99
    6 -1 9 284.775
    7 -1 9 4097.61
    8 -1 9 985.241
    -10 0 9 9021
    -9 0 9 340.498
    -8 0 9 3117.2
    -7 0 9 6017.94
    -6 0 9 19641.9
    -5 0 9 1848.38
    -4 0 9 5572.79
    -3 0 9 43475.6
    -2 0 9 2284.57
    -1 0 9 166.388
    0 0 9 2136.92
    1 0 9 32998.8
    2 0 9 1132.94
    3 0 9 10722.3
    4 0 9 35.0587
    5 0 9 2068.85
    6 0 9 187.774
    7 0 9 7778.01
    8 0 9 87.1645
    -11 1 9 616.228
    -10 1 9 5390.64
    -9 1 9 117.014
    -8 1 9 4017.7
    -7 1 9 11350.6
    -6 1 9 12082.7
    -5 1 9 5260.35
    -4 1 9 3939.61
    -3 1 9 33518.5
    -2 1 9 11911.2
    -1 1 9 19914.3
    0 1 9 426.74
    1 1 9 18355.9
    2 1 9 4281.23
    3 1 9 15507.3
    4 1 9 6.36682
    5 1 9 222.795
    6 1 9 2206.7
    7 1 9 5302.58
    -11 2 9 2449.87
    -10 2 9 164.962
    -9 2 9 922.239
    -8 2 9 3673.25
    -7 2 9 10768.5
    -6 2 9 12.7533
    -5 2 9 30658.7
    -4 2 9 1614.37
    -3 2 9 9907.25
    -2 2 9 9202.38
    -1 2 9 77424.8
    0 2 9 98.8259
    1 2 9 96.8123
    2 2 9 11560.3
    3 2 9 30124.3
    4 2 9 143.324
    5 2 9 1966.78
    6 2 9 7522.5
    7 2 9 1416.29
    -11 3 9 3657.65
    -10 3 9 25.2187
    -9 3 9 1502.65
    -8 3 9 288.283
    -7 3 9 4407.39
    -6 3 9 56.3197
    -5 3 9 16752.8
    -4 3 9 23.4351
    -3 3 9 1591.63
    -2 3 9 2645.69
    -1 3 9 33076.8
    0 3 9 3063.12
    1 3 9 7940.79
    2 3 9 7990.18
    3 3 9 9442.74
    4 3 9 3790.22
    5 3 9 3015.25
    6 3 9 3815.94
    -11 4 9 4883.64
    -10 4 9 299.149
    -9 4 9 8023.25
    -8 4 9 10511
    -7 4 9 329.136
    -6 4 9 6097.55
    -5 4 9 10184.2
    -4 4 9 4047.03
    -3 4 9 6401.93
    -2 4 9 16942.8
    -1 4 9 87.1167
    0 4 9 1138.57
    1 4 9 6414.73
    2 4 9 10690.8
    3 4 9 303.166
    4 4 9 6337.9
    5 4 9 89.2359
    6 4 9 565.565
    -11 5 9 1949.75
    -10 5 9 4941.48
    -9 5 9 3540.94
    -8 5 9 5245.5
    -7 5 9 595.805
    -6 5 9 8767.08
    -5 5 9 35.1304
    -4 5 9 1908.16
    -3 5 9 345.252
    -2 5 9 5688.54
    -1 5 9 2246.49
    0 5 9 424.635
    1 5 9 49.9087
    2 5 9 719.799
    3 5 9 1185.59
    4 5 9 1473.77
    5 5 9 386
    -11 6 9 147.681
    -10 6 9 15086.8
    -9 6 9 70.7747
    -8 6 9 8.21126
    -7 6 9 461.895
    -6 6 9 28463.4
    -5 6 9 1489.31
    -4 6 9 1334.68
    -3 6 9 9945
    -2 6 9 5869.88
    -1 6 9 4278.06
    0 6 9 1019.99
    1 6 9 19583.3
    2 6 9 24.6447
    3 6 9 34.0342
    4 6 9 119.784
    -11 7 9 39.2907
    -10 7 9 3539.66
    -9 7 9 355.935
    -8 7 9 1112.79
    -7 7 9 688.856
    -6 7 9 4506.13
    -5 7 9 366.842
    -4 7 9 1327.98
    -3 7 9 10705.3
    -2 7 9 1978.44
    -1 7 9 369.865
    0 7 9 169.059
    1 7 9 12056.8
    2 7 9 2044.6
    3 7 9 1997.47
    -11 8 9 994.964
    -10 8 9 41.9006
    -9 8 9 3512.29
    -8 8 9 1312.64
    -7 8 9 9106.58
    -6 8 9 278.484
    -5 8 9 353.977
    -4 8 9 48.3605
    -3 8 9 12958.9
    -2 8 9 77.9152
    -1 8 9 10516.1
    0 8 9 1669.69
    1 8 9 3393.28
    2 8 9 1561.38
    -10 9 9 41.1287
    -9 9 9 1896.35
    -8 9 9 1031.48
    -7 9 9 10818.7
    -6 9 9 471.326
    -5 9 9 388.123
    -4 9 9 1813.43
    -3 9 9 4162.21
    -2 9 9 672.717
    -1 9 9 4967.97
    0 9 9 1235.79
    1 9 9 348.86
    -9 10 9 907.345
    -8 10 9 12555.1
    -7 10 9 6323.94
    -6 10 9 188.484
    -5 10 9 3660.82
    -4 10 9 13533.7
    -3 10 9 64.8495
    -2 10 9 4438.92
    -1 10 9 1199.77
    -8 11 9 7890.24
    -7 11 9 1567.35
    -6 11 9 3256.96
    -5 11 9 1730.02
    -4 11 9 4756.34
    -3 11 9 369.835
    1 -11 10 7.97542
    2 -11 10 5084.31
    3 -11 10 597.5
    4 -11 10 722.281
    5 -11 10 1381.46
    6 -11 10 1509.49
    -2 -10 10 1976.28
    -1 -10 10 5657.68
    0 -10 10 2694.05
    1 -10 10 3483.39
    2 -10 10 27.3927
    3 -10 10 943.575
    4 -10 10 3199.41
    5 -10 10 9777.19
    6 -10 10 396.745
    7 -10 10 1587.69
    -3 -9 10 1072.23
    -2 -9 10 169.799
    -1 -9 10 3682.99
    0 -9 10 109.925
    1 -9 10 6436.8
    2 -9 10 671.404
    3 -9 10 464.758
    4 -9 10 527.302
    5 -9 10 4228.46
    6 -9 10 59.5164
    7 -9 10 896.834
    8 -9 10 445.37
    -4 -8 10 363.54
    -3 -8 10 14465.2
    -2 -8 10 2232.82
    -1 -8 10 254.147
    0 -8 10 8245.05
    1 -8 10 13290.8
    2 -8 10 1408
    3 -8 10 1190.05
    4 -8 10 14794.6
    5 -8 10 1622.84
    6 -8 10 43.8929
    7 -8 10 1316.03
    8 -8 10 5668.86
    -5 -7 10 105.853
    -4 -7 10 2704.9
    -3 -7 10 11787.8
    -2 -7 10 100.692
    -1 -7 10 229.529
    0 -7 10 13114
    1 -7 10 6967.87
    2 -7 10 1013.37
    3 -7 10 1564.52
    4 -7 10 13607
    5 -7 10 1911.2
    6 -7 10 3936.59
    7 -7 10 90.3279
    8 -7 10 1804.55
    -6 -6 10 1196.51
    -5 -6 10 3574.25
    -4 -6 10 8618.83
    -3 -6 10 838.675
    -2 -6 10 3363.5
    -1 -6 10 6479.95
    0 -6 10 18724.8
    1 -6 10 342.378
    2 -6 10 17068.6
    3 -6 10 17.5252
    4 -6 10 6897.23
    5 -6 10 110.048
    6 -6 10 15617.4
    7 -6 10 1362.99
    8 -6 10 237.714
    -7 -5 10 228.338
    -6 -5 10 1255.66
    -5 -5 10 146.94
    -4 -5 10 5693.21
    -3 -5 10 113.862
    -2 -5 10 168.997
    -1 -5 10 208.34
    0 -5 10 1186.73
    1 -5 10 846.109
    2 -5 10 11373.5
    3 -5 10 41.3452
    4 -5 10 132.409
    5 -5 10 420.759
    6 -5 10 5152.71
    7 -5 10 386.629
    8 -5 10 38.9513
    -8 -4 10 8384.63
    -7 -4 10 738.13
    -6 -4 10 753.449
    -5 -4 10 4739.34
    -4 -4 10 6361.92
    -3 -4 10 2006.35
    -2 -4 10 6616.49
    -1 -4 10 11081.4
    0 -4 10 242.206
    1 -4 10 93.7592
    2 -4 10 1511.97
    3 -4 10 10992.6
    4 -4 10 3922.15
    5 -4 10 4670.39
    6 -4 10 266.247
    7 -4 10 601.565
    8 -4 10 67.1646
    -8 -3 10 5314.93
    -7 -3 10 70.6191
    -6 -3 10 216.071
    -5 -3 10 12909
    -4 -3 10 5059.5
    -3 -3 10 478.542
    -2 -3 10 421.506
    -1 -3 10 30726.3
    0 -3 10 289.188
    1 -3 10 1619.25
    2 -3 10 4296.48
    3 -3 10 12894.2
    4 -3 10 220.479
    5 -3 10 2587
    6 -3 10 1688.94
    7 -3 10 585.124
    8 -3 10 964.665
    -9 -2 10 4728.78
    -8 -2 10 140.813
    -7 -2 10 1326.77
    -6 -2 10 484.493
    -5 -2 10 21507.8
    -4 -2 10 22.2775
    -3 -2 10 16589.3
    -2 -2 10 3547.39
    -1 -2 10 18292.4
    0 -2 10 4044.07
    1 -2 10 26854.4
    2 -2 10 12533.8
    3 -2 10 2248.37
    4 -2 10 12596.6
    5 -2 10 4559.07
    6 -2 10 3378.7
    7 -2 10 235.452
    8 -2 10 6920.42
    -9 -1 10 2691.2
    -8 -1 10 339.541
    -7 -1 10 801.843
    -6 -1 10 524.033
    -5 -1 10 6762.27
    -4 -1 10 64.1887
    -3 -1 10 16331.4
    -2 -1 10 5785.58
    -1 -1 10 2633.55
    0 -1 10 15139.6
    1 -1 10 15268.6
    2 -1 10 2410.41
    3 -1 10 392.883
    4 -1 10 18349.9
    5 -1 10 7411.47
    6 -1 10 159.77
    7 -1 10 14.8291
    8 -1 10 6796.48
    -10 0 10 5766.51
    -9 0 10 3098.51
    -8 0 10 478.579
    -7 0 10 2529.6
    -6 0 10 27556.6
    -5 0 10 455.124
    -4 0 10 5490.49
    -3 0 10 3418.92
    -2 0 10 9748.26
    -1 0 10 3791.26
    0 0 10 41209.2
    1 0 10 930.078
    2 0 10 1966.37
    3 0 10 254.695
    4 0 10 19313.8
    5 0 10 109.972
    6 0 10 4861.69
    7 0 10 322.561
    -10 1 10 8842.45
    -9 1 10 2317.55
    -8 1 10 2602.02
    -7 1 10 59.4633
    -6 1 10 17878.5
    -5 1 10 735.126
    -4 1 10 13896.4
    -3 1 10 386.629
    -2 1 10 1973.41
    -1 1 10 83.0149
    0 1 10 10587.7
    1 1 10 30.374
    2 1 10 1934.2
    3 1 10 109.819
    4 1 10 3868.57
    5 1 10 108.031
    6 1 10 2842.48
    7 1 10 514.969
    -10 2 10 6730.73
    -9 2 10 1114.86
    -8 2 10 19599.6
    -7 2 10 1433.53
    -6 2 10 2477.57
    -5 2 10 6368.73
    -4 2 10 28639.5
    -3 2 10 6531.02
    -2 2 10 77.6981
    -1 2 10 12382.5
    0 2 10 1533.98
    1 2 10 3957.79
    2 2 10 1289.67
    3 2 10 10211.9
    4 2 10 489.024
    5 2 10 74.9038
    6 2 10 78.2863
    -11 3 10 23.9908
    -10 3 10 443.604
    -9 3 10 895.675
    -8 3 10 10730.9
    -7 3 10 246.975
    -6 3 10 102.204
    -5 3 10 6346.5
    -4 3 10 9315.64
    -3 3 10 501.703
    -2 3 10 352.599
    -1 3 10 16533.6
    0 3 10 781.323
    1 3 10 261.504
    2 3 10 641.081
    3 3 10 10388.3
    4 3 10 190.215
    5 3 10 58.5184
    6 3 10 1405.34
    -11 4 10 2638.16
    -10 4 10 1148.28
    -9 4 10 1323.41
    -8 4 10 52.4959
    -7 4 10 809.096
    -6 4 10 5641.24
    -5 4 10 16037.8
    -4 4 10 1213.68
    -3 4 10 346.417
    -2 4 10 280.741
    -1 4 10 13039.7
    0 4 10 1346.56
    1 4 10 4640.75
    2 4 10 9573.11
    3 4 10 4508.01
    4 4 10 166.261
    5 4 10 1491.66
    -11 5 10 5358.3
    -10 5 10 20.5972
    -9 5 10 1389.84
    -8 5 10 3796.68
    -7 5 10 4849.17
    -6 5 10 136.409
    -5 5 10 3583.05
    -4 5 10 3803.72
    -3 5 10 383.259
    -2 5 10 3720.08
    -1 5 10 4692.16
    0 5 10 29.999
    1 5 10 1619.16
    2 5 10 6105.83
    3 5 10 1453.23
    4 5 10 2647.13
    -11 6 10 1624.88
    -10 6 10 2550.92
    -9 6 10 7088.78
    -8 6 10 10312.5
    -7 6 10 16.4083
    -6 6 10 16338.6
    -5 6 10 1292.3
    -4 6 10 2687.42
    -3 6 10 162.042
    -2 6 10 21362.9
    -1 6 10 88.0247
    0 6 10 4345.08
    1 6 10 27.2186
    2 6 10 5259.8
    3 6 10 116.135
    -10 7 10 9106.47
    -9 7 10 5776.67
    -8 7 10 656.232
    -7 7 10 782.677
    -6 7 10 25200.7
    -5 7 10 3005.66
    -4 7 10 646.74
    -3 7 10 1380.28
    -2 7 10 16157.7
    -1 7 10 1515.82
    0 7 10 4825.69
    1 7 10 426.493
    2 7 10 1207.36
    -10 8 10 11627
    -9 8 10 108.579
    -8 8 10 5938.99
    -7 8 10 526.609
    -6 8 10 10375.4
    -5 8 10 1142.17
    -4 8 10 13208
    -3 8 10 2995
    -2 8 10 3044.3
    -1 8 10 2763.32
    0 8 10 4659.29
    1 8 10 3059.49
    -9 9 10 55.9019
    -8 9 10 4193.83
    -7 9 10 349.59
    -6 9 10 516.878
    -5 9 10 244.744
    -4 9 10 6891.01
    -3 9 10 1121.04
    -2 9 10 0.9819
    -1 9 10 2543.85
    0 9 10 1696.15
    -8 10 10 1004.46
    -7 10 10 5045.68
    -6 10 10 5076.96
    -5 10 10 2065.65
    -4 10 10 62.79
    -3 10 10 501.338
    -2 10 10 2417.85
    3 -11 11 510.733
    -1 -10 11 108.21
    0 -10 11 207.497
    1 -10 11 47.6041
    2 -10 11 14662.5
    3 -10 11 66.9824
    4 -10 11 4080.21
    5 -10 11 1670.6
    6 -10 11 5254.3
    -2 -9 11 4476.21
    -1 -9 11 40.7179
    0 -9 11 882.807
    1 -9 11 375.443
    2 -9 11 3020.99
    3 -9 11 191.865
    4 -9 11 3513.11
    5 -9 11 1229.53
    6 -9 11 916.912
    7 -9 11 777.518
    -4 -8 11 294.406
    -3 -8 11 2493.7
    -2 -8 11 1284.63
    -1 -8 11 1939.74
    0 -8 11 2449.91
    1 -8 11 5346.92
    2 -8 11 535.828
    3 -8 11 627.484
    4 -8 11 1671.85
    5 -8 11 3631.99
    6 -8 11 854.156
    7 -8 11 4413.95
    -5 -7 11 476.272
    -4 -7 11 111.163
    -3 -7 11 7115.67
    -2 -7 11 370.846
    -1 -7 11 226.482
    0 -7 11 30.3367
    1 -7 11 6674.1
    2 -7 11 1313.64
    3 -7 11 994.931
    4 -7 11 688.053
    5 -7 11 1804.97
    6 -7 11 380.642
    7 -7 11 782.561
    8 -7 11 1097.52
    -6 -6 11 79.8681
    -5 -6 11 222.446
    -4 -6 11 196.198
    -3 -6 11 16364.1
    -2 -6 11 588.126
    -1 -6 11 6133.53
    0 -6 11 11076.4
    1 -6 11 7314.21
    2 -6 11 55.5364
    3 -6 11 2568.34
    4 -6 11 16374.5
    5 -6 11 101.694
    6 -6 11 2677.16
    7 -6 11 197.809
    8 -6 11 3448.05
    -7 -5 11 2204.76
    -6 -5 11 360.877
    -5 -5 11 2209.14
    -4 -5 11 1293.78
    -3 -5 11 5308.76
    -2 -5 11 86.7087
    -1 -5 11 4338.35
    0 -5 11 6786.92
    1 -5 11 2698.89
    2 -5 11 6386.63
    3 -5 11 1818.64
    4 -5 11 10270.7
    5 -5 11 1623.33
    6 -5 11 5949.03
    7 -5 11 45.2327
    8 -5 11 1329.56
    -7 -4 11 276.289
    -6 -4 11 2521.31
    -5 -4 11 394.203
    -4 -4 11 15651.5
    -3 -4 11 1421.61
    -2 -4 11 2560.21
    -1 -4 11 25.007
    0 -4 11 12275.9
    1 -4 11 124.607
    2 -4 11 18449.3
    3 -4 11 414.287
    4 -4 11 410.791
    5 -4 11 1180.3
    6 -4 11 13964
    7 -4 11 321.233
    8 -4 11 369.084
    -8 -3 11 8798.24
    -7 -3 11 54.1038
    -6 -3 11 128.827
    -5 -3 11 3008.25
    -4 -3 11 16419.8
    -3 -3 11 284.019
    -2 -3 11 3805.68
    -1 -3 11 2215.8
    0 -3 11 4599.58
    1 -3 11 980.701
    2 -3 11 11019.4
    3 -3 11 357.857
    4 -3 11 121.01
    5 -3 11 1336.1
    6 -3 11 5105.21
    7 -3 11 88.0657
    8 -3 11 659.915
    -9 -2 11 2342.25
    -8 -2 11 12438.8
    -7 -2 11 351.84
    -6 -2 11 6319.17
    -5 -2 11 15953.6
    -4 -2 11 5889.58
    -3 -2 11 3590.02
    -2 -2 11 7085.26
    -1 -2 11 12748.6
    0 -2 11 33.4479
    1 -2 11 9044.53
    2 -2 11 1751.54
    3 -2 11 2348.48
    4 -2 11 1394.41
    5 -2 11 8483.92
    6 -2 11 181.752
    7 -2 11 655.052
    -9 -1 11 725.328
    -8 -1 11 2972.85
    -7 -1 11 4782.74
    -6 -1 11 10603.3
    -5 -1 11 2825.58
    -4 -1 11 4513.93
    -3 -1 11 15134.8
    -2 -1 11 7145.16
    -1 -1 11 6565.17
    0 -1 11 417.989
    1 -1 11 17891.5
    2 -1 11 8.30712
    3 -1 11 107.432
    4 -1 11 213.14
    5 -1 11 6119.18
    6 -1 11 488.708
    7 -1 11 325.3
    -9 0 11 3731.85
    -8 0 11 1055.47
    -7 0 11 7084.64
    -6 0 11 453.541
    -5 0 11 882.954
    -4 0 11 2672.57
    -3 0 11 30138.8
    -2 0 11 294.497
    -1 0 11 2045.94
    0 0 11 1088.05
    1 0 11 17443.1
    2 0 11 3427.4
    3 0 11 2778.66
    4 0 11 12230.7
    5 0 11 1365.82
    6 0 11 88.0202
    7 0 11 192.754
    -10 1 11 266.327
    -9 1 11 2438.66
    -8 1 11 648.874
    -7 1 11 1837.56
    -6 1 11 1521
    -5 1 11 65.9907
    -4 1 11 795.504
    -3 1 11 2993.1
    -2 1 11 5096.29
    -1 1 11 1095.98
    0 1 11 2906.6
    1 1 11 931.461
    2 1 11 626.339
    3 1 11 25.6372
    4 1 11 7368.41
    5 1 11 614.529
    6 1 11 435.532
    -10 2 11 7655.99
    -9 2 11 2656.69
    -8 2 11 762.768
    -7 2 11 175.979
    -6 2 11 21631.9
    -5 2 11 2.23069
    -4 2 11 10724.6
    -3 2 11 1667.05
    -2 2 11 7861.46
    -1 2 11 7.06239
    0 2 11 13924.9
    1 2 11 1329.81
    2 2 11 1735.76
    3 2 11 1463.73
    4 2 11 5557.28
    5 2 11 123.051
    6 2 11 3423.35
    -10 3 11 5012.1
    -9 3 11 2145.53
    -8 3 11 8885.5
    -7 3 11 110.194
    -6 3 11 11721.7
    -5 3 11 5812.28
    -4 3 11 24893.6
    -3 3 11 398.085
    -2 3 11 2061.14
    -1 3 11 9199.92
    0 3 11 14778.3
    1 3 11 297.367
    2 3 11 127.081
    3 3 11 4161.41
    4 3 11 2874.44
    5 3 11 438.738
    -10 4 11 1117.7
    -9 4 11 185.647
    -8 4 11 20283.9
    -7 4 11 430.479
    -6 4 11 375.505
    -5 4 11 17759.9
    -4 4 11 27306.7
    -3 4 11 52.503
    -2 4 11 2688.08
    -1 4 11 22211.4
    0 4 11 7333.38
    1 4 11 5478.84
    2 4 11 2004.61
    3 4 11 8357.42
    4 4 11 114.654
    -10 5 11 141.933
    -9 5 11 512.05
    -8 5 11 7322.44
    -7 5 11 77.8208
    -6 5 11 3185.24
    -5 5 11 5754.66
    -4 5 11 10330.2
    -3 5 11 4516.38
    -2 5 11 4607.65
    -1 5 11 10279.3
    0 5 11 2964.32
    1 5 11 5905.61
    2 5 11 863.603
    3 5 11 1954.65
    4 5 11 68.9466
    -10 6 11 691.906
    -9 6 11 5759.2
    -8 6 11 479.482
    -7 6 11 1.56224
    -6 6 11 1755.54
    -5 6 11 5727.69
    -4 6 11 2292.54
    -3 6 11 8616.85
    -2 6 11 253.051
    -1 6 11 823.803
    0 6 11 162.048
    1 6 11 9007.08
    2 6 11 1272.84
    3 6 11 264.352
    -10 7 11 165.654
    -9 7 11 7908.15
    -8 7 11 480.722
    -7 7 11 58.0073
    -6 7 11 601.327
    -5 7 11 1416.27
    -4 7 11 2794.9
    -3 7 11 1138.07
    -2 7 11 2022.19
    -1 7 11 314.935
    0 7 11 306.475
    1 7 11 501.645
    -9 8 11 4098.13
    -8 8 11 610.727
    -7 8 11 873.91
    -6 8 11 10770.9
    -5 8 11 45.7884
    -4 8 11 42.1314
    -3 8 11 517.432
    -2 8 11 11414.3
    -1 8 11 309.611
    0 8 11 1582.97
    -8 9 11 302.783
    -7 9 11 103.098
    -6 9 11 9599.81
    -5 9 11 902.402
    -4 9 11 3297.41
    -3 9 11 1547.66
    -2 9 11 6240.04
    -6 10 11 1452.94
    -5 10 11 990.642
    -4 10 11 10274.3
    1 -10 12 1585.8
    2 -10 12 3592.66
    3 -10 12 692.054
    4 -10 12 399.596
    -1 -9 12 3483.92
    0 -9 12 75.7816
    1 -9 12 302.842
    2 -9 12 6109.45
    3 -9 12 430.324
    4 -9 12 502.049
    5 -9 12 65.5236
    6 -9 12 4356.45
    -3 -8 12 653.786
    -2 -8 12 5824.45
    -1 -8 12 1074.68
    0 -8 12 1432.21
    1 -8 12 123.755
    2 -8 12 4475.31
    3 -8 12 488.112
    4 -8 12 5896.89
    5 -8 12 1743.03
    6 -8 12 532.084
    -4 -7 12 344.832
    -3 -7 12 723.451
    -2 -7 12 5509.17
    -1 -7 12 1073.07
    0 -7 12 1029.83
    1 -7 12 3137.44
    2 -7 12 2380.85
    3 -7 12 380.915
    4 -7 12 2913.5
    5 -7 12 4720.86
    6 -7 12 266.067
    7 -7 12 1693.86
    -5 -6 12 1547.68
    -4 -6 12 238.674
    -3 -6 12 18154.8
    -2 -6 12 1582.22
    -1 -6 12 46.8973
    0 -6 12 688.77
    1 -6 12 19651.8
    2 -6 12 479.837
    3 -6 12 4857.6
    4 -6 12 93.4325
    5 -6 12 881.496
    6 -6 12 511.779
    7 -6 12 6464.92
    -6 -5 12 4507.06
    -5 -5 12 723.457
    -4 -5 12 446.957
    -3 -5 12 16645.1
    -2 -5 12 3610.22
    -1 -5 12 6253.19
    0 -5 12 164.441
    1 -5 12 11057.1
    2 -5 12 1518.15
    3 -5 12 9703.72
    4 -5 12 1091.26
    5 -5 12 1020.26
    6 -5 12 290.708
    7 -5 12 2511.13
    -7 -4 12 6653.19
    -6 -4 12 47.9226
    -5 -4 12 7482.09
    -4 -4 12 42.4829
    -3 -4 12 3902.84
    -2 -4 12 71.8834
    -1 -4 12 23724.7
    0 -4 12 3755.12
    1 -4 12 90.3201
    2 -4 12 3681.5
    3 -4 12 8540.53
    4 -4 12 2168.78
    5 -4 12 1013.75
    6 -4 12 7458.89
    7 -4 12 318.088
    -8 -3 12 6.23962
    -7 -3 12 1045.5
    -6 -3 12 392.542
    -5 -3 12 4557.24
    -4 -3 12 354.523
    -3 -3 12 104.367
    -2 -3 12 233.457
    -1 -3 12 7795.82
    0 -3 12 901.32
    1 -3 12 596.604
    2 -3 12 5912.81
    3 -3 12 1498.37
    4 -3 12 72.6413
    5 -3 12 56.7999
    6 -3 12 4845.06
    7 -3 12 4.75306
    -8 -2 12 6983.59
    -7 -2 12 108.105
    -6 -2 12 105.784
    -5 -2 12 77.8462
    -4 -2 12 10059
    -3 -2 12 4529.67
    -2 -2 12 4562.35
    -1 -2 12 2602.99
    0 -2 12 934.834
    1 -2 12 339.583
    2 -2 12 5522.54
    3 -2 12 2402.39
    4 -2 12 280.316
    5 -2 12 1412.58
    6 -2 12 2974.06
    7 -2 12 322.792
    -9 -1 12 85.1693
    -8 -1 12 9957.23
    -7 -1 12 715.536
    -6 -1 12 1435.97
    -5 -1 12 3221.4
    -4 -1 12 15583.3
    -3 -1 12 1066.68
    -2 -1 12 3827.66
    -1 -1 12 9689.7
    0 -1 12 3555.82
    1 -1 12 2492.67
    2 -1 12 2484.13
    3 -1 12 2861.3
    4 -1 12 73.0732
    5 -1 12 5129.64
    6 -1 12 1266.73
    -9 0 12 1094.97
    -8 0 12 5498.65
    -7 0 12 1533.77
    -6 0 12 16219
    -5 0 12 13807
    -4 0 12 701.916
    -3 0 12 19609.2
    -2 0 12 7725.5
    -1 0 12 9331.44
    0 0 12 512.744
    1 0 12 27112.2
    2 0 12 458.622
    3 0 12 68.5244
    4 0 12 259.133
    5 0 12 10594.5
    6 0 12 165.786
    -9 1 12 2466.28
    -8 1 12 57.3721
    -7 1 12 3149.61
    -6 1 12 7253.81
    -5 1 12 2404.67
    -4 1 12 615.188
    -3 1 12 24361
    -2 1 12 10416.1
    -1 1 12 8.77536
    0 1 12 570.36
    1 1 12 25794.2
    2 1 12 3797.61
    3 1 12 1756.62
    4 1 12 696.499
    5 1 12 6644.69
    -10 2 12 80.5532
    -9 2 12 4837.09
    -8 2 12 647.45
    -7 2 12 7555.57
    -6 2 12 160.132
    -5 2 12 424.431
    -4 2 12 116.91
    -3 2 12 15998.8
    -2 2 12 97.7856
    -1 2 12 11332
    0 2 12 322.742
    1 2 12 5601.08
    2 2 12 1344.88
    3 2 12 9470.78
    4 2 12 2691.04
    5 2 12 62.4316
    -10 3 12 535.096
    -9 3 12 2052.4
    -8 3 12 522.948
    -7 3 12 5775.96
    -6 3 12 1743.45
    -5 3 12 194.7
    -4 3 12 905.834
    -3 3 12 4606.89
    -2 3 12 339.83
    -1 3 12 4256.58
    0 3 12 3539.85
    1 3 12 209.723
    2 3 12 490.743
    3 3 12 2080.47
    4 3 12 925.656
    -10 4 12 3243.11
    -9 4 12 4.64523
    -8 4 12 8318.65
    -7 4 12 1872.74
    -6 4 12 3480.85
    -5 4 12 327.106
    -4 4 12 16419.7
    -3 4 12 2939.42
    -2 4 12 12.556
    -1 4 12 43.5367
    0 4 12 4826.78
    1 4 12 2995.89
    2 4 12 1748.54
    3 4 12 1704.15
    4 4 12 489.445
    -10 5 12 264.998
    -9 5 12 191.492
    -8 5 12 9683.58
    -7 5 12 1009.19
    -6 5 12 28.706
    -5 5 12 233.847
    -4 5 12 14044.4
    -3 5 12 37.7923
    -2 5 12 148.372
    -1 5 12 6591.63
    0 5 12 6140.48
    1 5 12 15.8609
    2 5 12 327.855
    3 5 12 4421.08
    -9 6 12 6.39879
    -8 6 12 5734.02
    -7 6 12 987.319
    -6 6 12 3990.08
    -5 6 12 6327.72
    -4 6 12 2074.8
    -3 6 12 295.745
    -2 6 12 2879.1
    -1 6 12 14104.5
    0 6 12 1049.98
    1 6 12 5348.56
    2 6 12 84.8998
    -9 7 12 1867.26
    -8 7 12 504.726
    -7 7 12 432.495
    -6 7 12 556.318
    -5 7 12 3775.53
    -4 7 12 349.026
    -3 7 12 2682.1
    -2 7 12 1025.58
    -1 7 12 3794.42
    0 7 12 765.01
    -8 8 12 197.819
    -7 8 12 954.015
    -6 8 12 582.983
    -5 8 12 4573.01
    -4 8 12 168.83
    -3 8 12 5628.77
    -2 8 12 614.009
    -1 8 12 168.992
    -7 9 12 1763.89
    -6 9 12 2258.61
    -5 9 12 3737.95
    -4 9 12 724.207
    -3 9 12 3599.03
    0 -9 13 34.6043
    1 -9 13 102.946
    2 -9 13 1127.78
    3 -9 13 5523.36
    4 -9 13 21.3498
    -2 -8 13 3216.38
    -1 -8 13 4737.21
    0 -8 13 360.311
    1 -8 13 4349.14
    2 -8 13 7330.07
    3 -8 13 744.285
    4 -8 13 2106.41
    5 -8 13 2109.92
    -3 -7 13 2581.36
    -2 -7 13 1930.63
    -1 -7 13 167.038
    0 -7 13 1283.85
    1 -7 13 4521.87
    2 -7 13 3142.46
    3 -7 13 73.9965
    4 -7 13 5872.27
    5 -7 13 30.1344
    6 -7 13 550.839
    -4 -6 13 140.564
    -3 -6 13 64.2227
    -2 -6 13 4021.32
    -1 -6 13 3029.73
    0 -6 13 5538.92
    1 -6 13 692.769
    2 -6 13 107.319
    3 -6 13 806.291
    4 -6 13 6432.19
    5 -6 13 1313.42
    6 -6 13 718.237
    -5 -5 13 48.9515
    -4 -5 13 425.395
    -3 -5 13 1870.63
    -2 -5 13 2637.21
    -1 -5 13 1276.04
    0 -5 13 1284.27
    1 -5 13 4308.21
    2 -5 13 109.324
    3 -5 13 374.165
    4 -5 13 244.911
    5 -5 13 2305.95
    6 -5 13 216.793
    -6 -4 13 3234.71
    -5 -4 13 10.4742
    -4 -4 13 2193.04
    -3 -4 13 17519.2
    -2 -4 13 746.669
    -1 -4 13 5652.89
    0 -4 13 120.592
    1 -4 13 13682.1
    2 -4 13 23.4453
    3 -4 13 9721.18
    4 -4 13 1087.18
    5 -4 13 549.58
    6 -4 13 625.068
    -7 -3 13 3612.12
    -6 -3 13 682.252
    -5 -3 13 3381.57
    -4 -3 13 1943.02
    -3 -3 13 8156.42
    -2 -3 13 1840.74
    -1 -3 13 12870.5
    0 -3 13 42.6736
    1 -3 13 4490.59
    2 -3 13 2840.32
    3 -3 13 10872.3
    4 -3 13 292.449
    5 -3 13 311.211
    6 -3 13 4130.29
    -8 -2 13 43.9446
    -7 -2 13 4212.59
    -6 -2 13 205.427
    -5 -2 13 8331.75
    -4 -2 13 745.882
    -3 -2 13 91.7797
    -2 -2 13 2249.84
    -1 -2 13 18834.1
    0 -2 13 661.928
    1 -2 13 663.689
    2 -2 13 9920.82
    3 -2 13 7250.21
    4 -2 13 188.166
    5 -2 13 1029.74
    6 -2 13 6910.76
    -8 -1 13 3592.69
    -7 -1 13 3482.27
    -6 -1 13 176.876
    -5 -1 13 2811.57
    -4 -1 13 3958.6
    -3 -1 13 63.3873
    -2 -1 13 2115.27
    -1 -1 13 5043.67
    0 -1 13 15.1594
    1 -1 13 3409.93
    2 -1 13 6011.88
    3 -1 13 1454.41
    4 -1 13 1522.37
    5 -1 13 312.88
    -8 0 13 9786.66
    -7 0 13 39.4674
    -6 0 13 9693.93
    -5 0 13 157.377
    -4 0 13 4347.48
    -3 0 13 419.855
    -2 0 13 16929.9
    -1 0 13 2298.75
    0 0 13 867.448
    1 0 13 208.192
    2 0 13 3687.47
    3 0 13 1057.65
    4 0 13 4094.3
    5 0 13 607.758
    -9 1 13 1115.51
    -8 1 13 2427.17
    -7 1 13 514.503
    -6 1 13 14309
    -5 1 13 69.8034
    -4 1 13 827.509
    -3 1 13 1300.13
    -2 1 13 10105.5
    -1 1 13 1544.14
    0 1 13 22.7181
    1 1 13 3811.34
    2 1 13 2067.37
    3 1 13 448.567
    4 1 13 39.7278
    5 1 13 1765.88
    -9 2 13 136.54
    -8 2 13 807.619
    -7 2 13 653.37
    -6 2 13 9578.66
    -5 2 13 502.578
    -4 2 13 2533.69
    -3 2 13 12417.7
    -2 2 13 1511.02
    -1 2 13 27.331
    0 2 13 120.26
    1 2 13 14912.6
    2 2 13 245.166
    3 2 13 792.833
    4 2 13 716.148
    -9 3 13 1758.45
    -8 3 13 321.285
    -7 3 13 1073.78
    -6 3 13 124.403
    -5 3 13 556.081
    -4 3 13 821.675
    -3 3 13 7234.31
    -2 3 13 132.475
    -1 3 13 746.633
    0 3 13 379.426
    1 3 13 8052.54
    2 3 13 146.912
    3 3 13 3031.16
    -9 4 13 2745.92
    -8 4 13 59.574
    -7 4 13 8518.66
    -6 4 13 3085.58
    -5 4 13 174.172
    -4 4 13 2639.18
    -3 4 13 3844.09
    -2 4 13 768.124
    -1 4 13 5567.52
    0 4 13 5431.57
    1 4 13 1810.6
    2 4 13 2441.27
    3 4 13 3506.9
    -9 5 13 1124.4
    -8 5 13 4289.39
    -7 5 13 6989.79
    -6 5 13 1098.34
    -5 5 13 62.0973
    -4 5 13 7319.7
    -3 5 13 3744.39
    -2 5 13 196.138
    -1 5 13 1395.75
    0 5 13 4189.44
    1 5 13 283.077
    2 5 13 2611.33
    -8 6 13 15692.6
    -7 6 13 3831.12
    -6 6 13 2056.18
    -5 6 13 524.4
    -4 6 13 15976.1
    -3 6 13 540.18
    -2 6 13 9606.77
    -1 6 13 105.389
    0 6 13 1779.17
    -8 7 13 5873.3
    -7 7 13 499.397
    -6 7 13 4442.74
    -5 7 13 532.013
    -4 7 13 2875.58
    -3 7 13 495.728
    -2 7 13 6431.32
    -1 7 13 180.605
    -7 8 13 17.7173
    -6 8 13 5904
    -5 8 13 1074.07
    -4 8 13 239.398
    -3 8 13 910.519
    0 -8 14 72.0348
    1 -8 14 684.735
    2 -8 14 411.021
    3 -8 14 3391.85
    -2 -7 14 73.7549
    -1 -7 14 5808.11
    0 -7 14 141.798
    1 -7 14 2287.99
    2 -7 14 2160.75
    3 -7 14 3136.03
    4 -7 14 465.168
    -4 -6 14 279.48
    -3 -6 14 6853.82
    -2 -6 14 2230.98
    -1 -6 14 519.18
    0 -6 14 2014.14
    1 -6 14 5367.07
    2 -6 14 4612.28
    3 -6 14 95.923
    4 -6 14 7480.51
    5 -6 14 1243.82
    -5 -5 14 1319.4
    -4 -5 14 314.645
    -3 -5 14 581.715
    -2 -5 14 4952.94
    -1 -5 14 3.92007
    0 -5 14 2401.92
    1 -5 14 1950.99
    2 -5 14 1914.63
    3 -5 14 105.963
    4 -5 14 5189.29
    5 -5 14 383.297
    -5 -4 14 43.4308
    -4 -4 14 4101.56
    -3 -4 14 113.784
    -2 -4 14 4364.15
    -1 -4 14 21.6971
    0 -4 14 10001
    1 -4 14 1563.28
    2 -4 14 449.009
    3 -4 14 260.986
    4 -4 14 4378.68
    5 -4 14 120.872
    -6 -3 14 7664.95
    -5 -3 14 773.537
    -4 -3 14 6215.52
    -3 -3 14 2506.9
    -2 -3 14 2813.97
    -1 -3 14 1224.77
    0 -3 14 4326.83
    1 -3 14 2129.68
    2 -3 14 133.979
    3 -3 14 1736.25
    4 -3 14 1585.13
    5 -3 14 18.1353
    -7 -2 14 1392.15
    -6 -2 14 180.73
    -5 -2 14 3694.33
    -4 -2 14 8979.95
    -3 -2 14 2291.21
    -2 -2 14 131.795
    -1 -2 14 15731.8
    0 -2 14 606.988
    1 -2 14 186.88
    2 -2 14 13.1379
    3 -2 14 7805.08
    4 -2 14 395.033
    5 -2 14 279.878
    -7 -1 14 856.051
    -6 -1 14 1124.51
    -5 -1 14 3495
    -4 -1 14 1133.06
    -3 -1 14 101.136
    -2 -1 14 772.079
    -1 -1 14 7937.89
    0 -1 14 6.67062
    1 -1 14 213.552
    2 -1 14 788.022
    3 -1 14 7893.23
    4 -1 14 78.3338
    5 -1 14 439.002
    -8 0 14 2091.18
    -7 0 14 1061.04
    -6 0 14 467.537
    -5 0 14 5121.08
    -4 0 14 6668.79
    -3 0 14 937.614
    -2 0 14 2606.09
    -1 0 14 2461.74
    0 0 14 2687.91
    1 0 14 2489.77
    2 0 14 9717.03
    3 0 14 468.809
    4 0 14 469.076
    -8 1 14 4733.91
    -7 1 14 2061.2
    -6 1 14 2406.56
    -5 1 14 1044.92
    -4 1 14 5176.79
    -3 1 14 225.002
    -2 1 14 5295.86
    -1 1 14 513.751
    0 1 14 334.464
    1 1 14 6.88083
    2 1 14 5252.5
    3 1 14 300.397
    4 1 14 1491.24
    -8 2 14 2061.07
    -7 2 14 425.325
    -6 2 14 18773.1
    -5 2 14 454.051
    -4 2 14 262.418
    -3 2 14 2322.67
    -2 2 14 17784.8
    -1 2 14 75.4016
    0 2 14 2119.56
    1 2 14 4426.48
    2 2 14 4569.81
    3 2 14 184.932
    -8 3 14 96.1131
    -7 3 14 391.485
    -6 3 14 14036.5
    -5 3 14 1462.95
    -4 3 14 1765.07
    -3 3 14 1766.5
    -2 3 14 12829.7
    -1 3 14 1317.88
    0 3 14 4311.25
    1 3 14 2339.53
    2 3 14 628.749
    -8 4 14 4088.65
    -7 4 14 855.48
    -6 4 14 3192.52
    -5 4 14 599.55
    -4 4 14 9759.18
    -3 4 14 4028.75
    -2 4 14 107.839
    -1 4 14 7007.87
    0 4 14 2850.22
    1 4 14 2603.79
    -8 5 14 420.805
    -7 5 14 1905.2
    -6 5 14 50.6309
    -5 5 14 25.9182
    -4 5 14 1677.59
    -3 5 14 1601.12
    -2 5 14 561.451
    -1 5 14 1677.77
    0 5 14 150.226
    -7 6 14 4489.78
    -6 6 14 1829.76
    -5 6 14 977.248
    -4 6 14 3702.58
    -3 6 14 572.001
    -2 6 14 546.789
    -1 6 14 747.625
    -6 7 14 62.1848
    -5 7 14 350.38
    -4 7 14 7176.7
    -3 7 14 1398.31
    0 -7 15 821.273
    1 -7 15 161.595
    -2 -6 15 2208.2
    -1 -6 15 6361.8
    0 -6 15 79.8821
    1 -6 15 9911.23
    2 -6 15 139.627
    3 -6 15 372.204
    -3 -5 15 3714.1
    -2 -5 15 251.465
    -1 -5 15 653.233
    0 -5 15 80.0957
    1 -5 15 7562.5
    2 -5 15 143.531
    3 -5 15 25.5318
    4 -5 15 427.313
    -4 -4 15 599.037
    -3 -4 15 4642.67
    -2 -4 15 2467.91
    -1 -4 15 1846.67
    0 -4 15 2240.23
    1 -4 15 1234.4
    2 -4 15 550.666
    3 -4 15 1175.62
    4 -4 15 5200.55
    -5 -3 15 262.096
    -4 -3 15 167.964
    -3 -3 15 258.6
    -2 -3 15 4161.16
    -1 -3 15 36.8269
    0 -3 15 2178.27
    1 -3 15 65.5906
    2 -3 15 276.514
    3 -3 15 89.822
    4 -3 15 3927.2
    -6 -2 15 6825.54
    -5 -2 15 432.212
    -4 -2 15 8038.2
    -3 -2 15 1720.57
    -2 -2 15 2775.46
    -1 -2 15 2377.55
    0 -2 15 5954.86
    1 -2 15 2916.98
    2 -2 15 42.0799
    3 -2 15 4473.76
    4 -2 15 1731.03
    -6 -1 15 1496.24
    -5 -1 15 2572.41
    -4 -1 15 12071.9
    -3 -1 15 573.214
    -2 -1 15 500.483
    -1 -1 15 6835.25
    0 -1 15 7544.25
    1 -1 15 101.261
    2 -1 15 106.248
    3 -1 15 7745.19
    -7 0 15 1931.52
    -6 0 15 890.974
    -5 0 15 7584.39
    -4 0 15 5776.73
    -3 0 15 33.1564
    -2 0 15 2009.44
    -1 0 15 15947.4
    0 0 15 826.576
    1 0 15 5735.14
    2 0 15 6.25081
    3 0 15 6847.97
    -7 1 15 916.784
    -6 1 15 943.048
    -5 1 15 3790.13
    -4 1 15 186.653
    -3 1 15 990.404
    -2 1 15 1452.46
    -1 1 15 3152.31
    0 1 15 121.51
    1 1 15 3135.03
    2 1 15 257.577
    -7 2 15 181.48
    -6 2 15 299.993
    -5 2 15 3010.02
    -4 2 15 1617.32
    -3 2 15 2209.43
    -2 2 15 1553.2
    -1 2 15 195.208
    0 2 15 171.509
    1 2 15 2180.08
    2 2 15 1509.22
    -7 3 15 8.74273
    -6 3 15 4890.1
    -5 3 15 1375.88
    -4 3 15 642.206
    -3 3 15 118.886
    -2 3 15 6120.79
    -1 3 15 60.772
    0 3 15 81.1645
    1 3 15 102.055
    -7 4 15 350.364
    -6 4 15 11500.8
    -5 4 15 37.7738
    -4 4 15 1670.9
    -3 4 15 1558.94
    -2 4 15 7670.39
    -1 4 15 76.5808
    0 4 15 2399.9
    -6 5 15 3121.88
    -5 5 15 23.686
    -4 5 15 2883.97
    -3 5 15 1571.82
    -2 5 15 4148.13
    -4 6 15 1756.06
    -1 -5 16 3637.82
    0 -5 16 975.986
    1 -5 16 3048.56
    -3 -4 16 8585.4
    -2 -4 16 743.945
    -1 -4 16 1214.65
    0 -4 16 95.2789
    1 -4 16 10863.4
    2 -4 16 148.042
    -4 -3 16 158.643
    -3 -3 16 6529.04
    -2 -3 16 229.406
    -1 -3 16 101.532
    0 -3 16 261.005
    1 -3 16 6818.83
    2 -3 16 130.272
    -4 -2 16 526.829
    -3 -2 16 2384.5
    -2 -2 16 896.071
    -1 -2 16 2415.87
    0 -2 16 1621.25
    1 -2 16 52.0792
    2 -2 16 353.241
    -5 -1 16 330.333
    -4 -1 16 4319.16
    -3 -1 16 420.936
    -2 -1 16 693.466
    -1 -1 16 462.741
    0 -1 16 2998.57
    1 -1 16 11.2184
    2 -1 16 217.838
    -5 0 16 44.4597
    -4 0 16 10147.8
    -3 0 16 358.318
    -2 0 16 227.936
    -1 0 16 1590.52
    0 0 16 3962.23
    1 0 16 775.839
    -5 1 16 293.787
    -4 1 16 5661.49
    -3 1 16 186.57
    -2 1 16 902.524
    -1 1 16 5346.07
    0 1 16 4675.06
    1 1 16 83.6864
    -5 2 16 3602.59
    -4 2 16 118.54
    -3 2 16 29.5432
    -2 2 16 813.575
    -1 2 16 5916.13
    0 2 16 19.1377
    -5 3 16 3887.07
    -4 3 16 112.666
    -3 3 16 766.629
    -2 3 16 207.393
    -1 3 16 2788.71
    -4 4 16 69.993
    -3 4 16 2450.33
    -2 -1 17 686.886
_refine_special_details     ?
_reflns_number_total     5556
_reflns_number_gt     4453
_reflns_threshold_expression     'I > 2\s(I)'
_refine_ls_structure_factor_coef     Fsqd
_refine_ls_matrix_type     full
_refine_ls_R_factor_all     0.0484
_refine_ls_R_factor_gt     0.0384
_refine_ls_wR_factor_gt     0.0746
_refine_ls_wR_factor_ref     0.0773
_refine_ls_goodness_of_fit_ref     0.923
_refine_ls_restrained_S_all     0.923
_refine_ls_number_reflns     5556
_refine_ls_number_parameters     257
_refine_ls_number_restraints     3
_refine_ls_hydrogen_treatment     constr
_refine_ls_weighting_scheme     calc
_refine_ls_weighting_details
                      'w=1/[\s^2^(Fo^2^)+(0.0259P)^2^] where P=(Fo^2^+2Fc^2^)/3'
_atom_sites_solution_hydrogens     mixed
_atom_sites_solution_primary     direct
_atom_sites_solution_secondary     ?
_refine_ls_shift/su_max     0.001
_refine_ls_shift/su_mean     0.000
_refine_diff_density_max     2.260
_refine_diff_density_min     -2.279
_refine_ls_extinction_method     none
_refine_ls_extinction_coef     .
loop_
    _atom_type_symbol
    _atom_type_description
    _atom_type_scat_dispersion_real
    _atom_type_scat_dispersion_imag
    _atom_type_scat_source
    'C' 'C' 0.0033 0.0016
                         'International Tables Vol C Tables 4.2.6.8 and 6.1.1.4'
    'H' 'H' 0.0000 0.0000
                         'International Tables Vol C Tables 4.2.6.8 and 6.1.1.4'
    'Au' 'Au' -2.0133 8.8022
                         'International Tables Vol C Tables 4.2.6.8 and 6.1.1.4'
    'Fe' 'Fe' 0.3463 0.8444
                         'International Tables Vol C Tables 4.2.6.8 and 6.1.1.4'
    'I' 'I' -0.4742 1.8119
                         'International Tables Vol C Tables 4.2.6.8 and 6.1.1.4'
    'N' 'N' 0.0061 0.0033
                         'International Tables Vol C Tables 4.2.6.8 and 6.1.1.4'
    'O' 'O' 0.0106 0.0060
                         'International Tables Vol C Tables 4.2.6.8 and 6.1.1.4'
_computing_data_collection
;
SMART (Bruker, 2013)
;
_computing_cell_refinement
;
SAINT (Bruker, 2013)
;
_computing_data_reduction
;
SAINT (Bruker, 2013)
;
_computing_structure_solution
;
SHELXT (Sheldrick, 2015a)
;
_computing_structure_refinement
;
SHELXL (Sheldrick, 2015b)
;
_computing_molecular_graphics
;
DIAMOND (Brandenburg et al., 1999)
;
_computing_publication_material
;
<i>OLEX2</i> (Dolomanov <i>et al.</i>,  2009)
;
loop_
    _atom_site_type_symbol
    _atom_site_label
    _atom_site_fract_x
    _atom_site_fract_y
    _atom_site_fract_z
    _atom_site_U_iso_or_equiv
    _atom_site_adp_type
    _atom_site_calc_flag
    _atom_site_occupancy
    _atom_site_disorder_assembly
    _atom_site_disorder_group
    Au Au1 0.59034(4) 0.85190(3) 0.70913(2) 0.01892(7) Uani d 1 . .
    Au Au2 0.11598(3) 0.01716(3) 0.40500(2) 0.02116(8) Uani d 1 . .
    I I1 0.85042(7) 0.17524(6) 0.33540(4) 0.03085(13) Uani d 1 . .
    I I2 1.09742(8) 0.86712(6) 0.99527(4) 0.03868(15) Uani d 1 . .
    Fe Fe1 0.58906(12) 0.35008(10) 0.69926(7) 0.0154(2) Uani d 1 . .
    O O1 0.4739(6) 0.3148(6) 0.8300(4) 0.0229(11) Uani d 1 . .
    H H1 0.379(4) 0.310(7) 0.825(3) 0.034 Uiso d 1 . .
    N N4 0.8280(7) 0.4651(6) 0.8031(4) 0.0197(13) Uani d 1 . .
    N N6 -0.1459(9) -0.2072(8) 0.2275(5) 0.0306(16) Uani d 1 . .
    N N2 0.3802(7) 0.2347(7) 0.5851(4) 0.0206(13) Uani d 1 . .
    N N3 0.7137(7) 0.3977(6) 0.5585(4) 0.0184(12) Uani d 1 . .
    N N7 0.8521(8) 0.4547(7) 0.3799(5) 0.0252(14) Uani d 1 . .
    C C4 -0.0500(9) -0.1237(9) 0.2898(5) 0.0242(16) Uani d 1 . .
    N N8 1.1356(8) 0.6149(7) 0.9205(5) 0.0270(14) Uani d 1 . .
    N N1 0.5698(7) 0.5466(6) 0.6996(4) 0.0200(12) Uani d 1 . .
    C C3 0.2821(9) 0.1544(8) 0.5205(5) 0.0186(14) Uani d 1 . .
    N N5 0.6142(8) 1.1576(7) 0.7088(4) 0.0215(13) Uani d 1 . .
    C C6 0.8096(9) 0.3307(8) 0.4158(5) 0.0196(14) Uani d 1 . .
    C C5 0.7384(9) 0.2989(8) 0.5038(5) 0.0215(15) Uani d 1 . .
    H H5 0.707513 0.207434 0.525019 0.026 Uiso calc 1 . .
    C C9 0.8752(10) 0.5910(8) 0.8594(5) 0.0245(16) Uani d 1 . .
    H H9 0.802733 0.630763 0.860960 0.029 Uiso calc 1 . .
    C C2 0.6042(9) 1.0464(8) 0.7107(5) 0.0195(14) Uani d 1 . .
    C C8 0.7562(9) 0.5225(8) 0.5231(5) 0.0223(15) Uani d 1 . .
    H H8 0.740253 0.594317 0.558402 0.027 Uiso calc 1 . .
    C C1 0.5725(9) 0.6564(8) 0.7050(5) 0.0211(15) Uani d 1 . .
    C C10 1.0299(10) 0.6648(8) 0.9160(5) 0.0270(18) Uani d 1 . .
    C C7 0.8257(10) 0.5510(9) 0.4327(6) 0.0289(18) Uani d 1 . .
    H H7 0.853931 0.641261 0.409642 0.035 Uiso calc 1 . .
    C C12 0.9357(9) 0.4135(8) 0.8064(5) 0.0227(15) Uani d 1 . .
    H H12 0.908739 0.325149 0.768484 0.027 Uiso calc 1 . .
    C C11 1.0847(10) 0.4878(9) 0.8641(6) 0.0271(17) Uani d 1 . .
    H H11 1.156693 0.447104 0.864451 0.033 Uiso calc 1 . .
    C C13 0.4932(10) 0.2326(9) 0.9133(5) 0.0290(18) Uani d 1 . .
    H H13A 0.603756 0.247389 0.930592 0.035 Uiso calc 1 . .
    H H13B 0.428430 0.131598 0.889179 0.035 Uiso calc 1 . .
    C C14 0.4467(14) 0.2727(13) 1.0106(6) 0.055(3) Uani d 1 . .
    H H14A 0.340589 0.266687 0.992360 0.082 Uiso calc 1 . .
    H H14B 0.519379 0.369119 1.039883 0.082 Uiso calc 1 . .
    H H14C 0.449934 0.208333 1.062348 0.082 Uiso calc 1 . .
loop_
    _atom_site_aniso_label
    _atom_site_aniso_U_11
    _atom_site_aniso_U_22
    _atom_site_aniso_U_33
    _atom_site_aniso_U_12
    _atom_site_aniso_U_13
    _atom_site_aniso_U_23
    Au1 0.02856(16) 0.01474(13) 0.02017(13) 0.01414(12) 0.00870(11) 0.00444(10)
    Au2 0.02192(16) 0.02330(14) 0.01917(13) 0.00997(12) 0.00570(11) 0.00122(11)
    I1 0.0417(3) 0.0313(3) 0.0298(2) 0.0205(3) 0.0201(2) 0.0053(2)
    I2 0.0482(4) 0.0259(3) 0.0367(3) 0.0140(3) 0.0020(3) -0.0082(2)
    Fe1 0.0220(5) 0.0131(4) 0.0152(4) 0.0100(4) 0.0070(4) 0.0039(4)
    O1 0.026(3) 0.032(3) 0.018(2) 0.018(3) 0.008(2) 0.007(2)
    N4 0.026(3) 0.019(3) 0.017(3) 0.011(3) 0.005(2) 0.007(2)
    N6 0.033(4) 0.044(4) 0.025(3) 0.024(4) 0.010(3) 0.003(3)
    N2 0.025(4) 0.024(3) 0.022(3) 0.017(3) 0.010(3) 0.010(3)
    N3 0.021(3) 0.022(3) 0.017(3) 0.012(3) 0.010(2) 0.008(2)
    N7 0.034(4) 0.025(3) 0.025(3) 0.018(3) 0.013(3) 0.013(3)
    C4 0.027(4) 0.036(4) 0.023(3) 0.025(4) 0.010(3) 0.001(3)
    N8 0.024(4) 0.028(3) 0.029(3) 0.011(3) 0.004(3) 0.002(3)
    N1 0.023(3) 0.017(3) 0.022(3) 0.010(3) 0.004(2) 0.004(2)
    C3 0.019(4) 0.019(3) 0.022(3) 0.011(3) 0.003(3) 0.003(3)
    N5 0.025(3) 0.020(3) 0.023(3) 0.011(3) 0.011(3) 0.004(2)
    C6 0.019(4) 0.021(3) 0.019(3) 0.007(3) 0.009(3) 0.006(3)
    C5 0.025(4) 0.022(4) 0.018(3) 0.009(3) 0.008(3) 0.004(3)
    C9 0.031(4) 0.027(4) 0.022(3) 0.017(4) 0.007(3) 0.003(3)
    C2 0.023(4) 0.020(3) 0.023(3) 0.014(3) 0.010(3) 0.002(3)
    C8 0.029(4) 0.022(4) 0.024(3) 0.016(3) 0.012(3) 0.009(3)
    C1 0.024(4) 0.021(4) 0.023(3) 0.013(3) 0.008(3) 0.002(3)
    C10 0.041(5) 0.024(4) 0.014(3) 0.010(4) 0.011(3) 0.002(3)
    C7 0.040(5) 0.026(4) 0.032(4) 0.018(4) 0.024(4) 0.019(3)
    C12 0.026(4) 0.018(3) 0.024(3) 0.009(3) 0.005(3) 0.001(3)
    C11 0.030(4) 0.033(4) 0.026(4) 0.021(4) 0.005(3) 0.004(3)
    C13 0.030(5) 0.035(4) 0.025(4) 0.015(4) 0.009(3) 0.010(3)
    C14 0.060(7) 0.086(8) 0.024(4) 0.032(7) 0.017(4) 0.011(5)
_geom_special_details
;
 All esds (except the esd in the dihedral angle between two l.s. planes)
 are estimated using the full covariance matrix.  The cell esds are taken
 into account individually in the estimation of esds in distances, angles
 and torsion angles; correlations between esds in cell parameters are only
 used when they are defined by crystal symmetry.  An approximate (isotropic)
 treatment of cell esds is used for estimating esds involving l.s. planes.
;
loop_
    _geom_bond_atom_site_label_1
    _geom_bond_atom_site_label_2
    _geom_bond_site_symmetry_2
    _geom_bond_distance
    _geom_bond_publ_flag
    Au1 Au2 2_666 3.163(5) ?
    Au1 C1 . 1.948(9) y
    Au1 C2 . 1.952(8) y
    Au2 C3 . 1.970(8) y
    Au2 C4 . 1.981(9) y
    I1 C6 . 2.071(8) ?
    I2 C10 . 2.078(9) ?
    Fe1 O1 . 2.106(6) y
    Fe1 N1 . 2.105(8) y
    Fe1 N2 . 2.096(7) y
    Fe1 N3 . 2.272(7) y
    Fe1 N4 . 2.216(7) y
    Fe1 N5 1_545 2.096(8) y
    O1 H1 . 0.859(10) ?
    O1 C13 . 1.419(9) ?
    N4 C9 . 1.323(10) ?
    N4 C12 . 1.318(10) ?
    N6 C4 . 1.122(10) ?
    N2 C3 . 1.134(9) ?
    N3 C5 . 1.333(9) ?
    N3 C8 . 1.302(9) ?
    N7 C6 . 1.298(9) ?
    N7 C7 . 1.309(10) ?
    N8 C10 . 1.287(11) ?
    N8 C11 . 1.329(10) ?
    N1 C1 . 1.119(10) ?
    N5 C2 . 1.111(10) ?
    C6 C5 . 1.387(9) ?
    C5 H5 . 0.9300 ?
    C9 H9 . 0.9300 ?
    C9 C10 . 1.384(11) ?
    C8 H8 . 0.9300 ?
    C8 C7 . 1.404(10) ?
    C7 H7 . 0.9300 ?
    C12 H12 . 0.9300 ?
    C12 C11 . 1.350(11) ?
    C11 H11 . 0.9300 ?
    C13 H13A . 0.9700 ?
    C13 H13B . 0.9700 ?
    C13 C14 . 1.486(11) ?
    C14 H14A . 0.9600 ?
    C14 H14B . 0.9600 ?
    C14 H14C . 0.9600 ?
loop_
    _geom_angle_atom_site_label_1
    _geom_angle_atom_site_label_2
    _geom_angle_atom_site_label_3
    _geom_angle_site_symmetry_1
    _geom_angle_site_symmetry_3
    _geom_angle
    _geom_angle_publ_flag
    C2 Au1 Au2 . 2_666 82.5(2) ?
    C1 Au1 Au2 . 2_666 97.8(2) ?
    C1 Au1 C2 . . 178.8(3) ?
    C4 Au2 Au1 . 2_666 101.9(3) ?
    C3 Au2 Au1 . 2_666 78.1(3) ?
    C3 Au2 C4 . . 178.9(3) ?
    O1 Fe1 N4 . . 92.6(3) ?
    O1 Fe1 N3 . . 177.6(2) ?
    N4 Fe1 N3 . . 87.1(3) ?
    N2 Fe1 O1 . . 94.9(3) ?
    N2 Fe1 N4 . . 171.7(2) ?
    N2 Fe1 N3 . . 85.6(3) ?
    N2 Fe1 N1 . . 95.8(3) ?
    N1 Fe1 O1 . . 86.5(2) ?
    N1 Fe1 N4 . . 88.1(3) ?
    N1 Fe1 N3 . . 91.1(2) ?
    N5 Fe1 O1 1_545 . 91.3(2) ?
    N5 Fe1 N4 1_545 . 89.4(3) ?
    N5 Fe1 N2 1_545 . 87.0(3) ?
    N5 Fe1 N3 1_545 . 91.1(2) ?
    N5 Fe1 N1 1_545 . 176.6(2) ?
    Fe1 O1 H1 . . 122.0(18) ?
    C13 O1 Fe1 . . 126.0(5) ?
    C13 O1 H1 . . 105.7(18) ?
    C9 N4 Fe1 . . 123.4(5) ?
    C12 N4 Fe1 . . 120.4(5) ?
    C12 N4 C9 . . 116.1(7) ?
    C3 N2 Fe1 . . 165.9(6) ?
    C5 N3 Fe1 . . 122.6(5) ?
    C8 N3 Fe1 . . 120.9(5) ?
    C8 N3 C5 . . 116.4(6) ?
    C6 N7 C7 . . 116.0(6) ?
    N6 C4 Au2 . . 177.2(7) ?
    C10 N8 C11 . . 114.3(7) ?
    C1 N1 Fe1 . . 174.0(6) ?
    N2 C3 Au2 . . 178.2(6) ?
    C2 N5 Fe1 . 1_565 169.9(7) ?
    N7 C6 I1 . . 117.3(5) ?
    N7 C6 C5 . . 123.1(7) ?
    C5 C6 I1 . . 119.6(5) ?
    N3 C5 C6 . . 120.9(7) ?
    N3 C5 H5 . . 119.5 ?
    C6 C5 H5 . . 119.5 ?
    N4 C9 H9 . . 119.3 ?
    N4 C9 C10 . . 121.4(8) ?
    C10 C9 H9 . . 119.3 ?
    N5 C2 Au1 . . 177.8(7) ?
    N3 C8 H8 . . 119.3 ?
    N3 C8 C7 . . 121.5(7) ?
    C7 C8 H8 . . 119.3 ?
    N1 C1 Au1 . . 175.8(7) ?
    N8 C10 I2 . . 118.1(6) ?
    N8 C10 C9 . . 123.0(7) ?
    C9 C10 I2 . . 118.9(6) ?
    N7 C7 C8 . . 122.2(7) ?
    N7 C7 H7 . . 118.9 ?
    C8 C7 H7 . . 118.9 ?
    N4 C12 H12 . . 119.7 ?
    N4 C12 C11 . . 120.6(7) ?
    C11 C12 H12 . . 119.7 ?
    N8 C11 C12 . . 124.5(8) ?
    N8 C11 H11 . . 117.8 ?
    C12 C11 H11 . . 117.8 ?
    O1 C13 H13A . . 109.3 ?
    O1 C13 H13B . . 109.3 ?
    O1 C13 C14 . . 111.7(8) ?
    H13A C13 H13B . . 107.9 ?
    C14 C13 H13A . . 109.3 ?
    C14 C13 H13B . . 109.3 ?
    C13 C14 H14A . . 109.5 ?
    C13 C14 H14B . . 109.5 ?
    C13 C14 H14C . . 109.5 ?
    H14A C14 H14B . . 109.5 ?
    H14A C14 H14C . . 109.5 ?
    H14B C14 H14C . . 109.5 ?
loop_
    _geom_torsion_atom_site_label_1
    _geom_torsion_atom_site_label_2
    _geom_torsion_atom_site_label_3
    _geom_torsion_atom_site_label_4
    _geom_torsion_site_symmetry_1
    _geom_torsion_site_symmetry_2
    _geom_torsion_site_symmetry_3
    _geom_torsion_site_symmetry_4
    _geom_torsion
    _geom_torsion_publ_flag
    I1 C6 C5 N3 . . . . 178.6(5) ?
    Fe1 O1 C13 C14 . . . . 158.4(6) ?
    Fe1 N4 C9 C10 . . . . -174.4(5) ?
    Fe1 N4 C12 C11 . . . . 175.7(5) ?
    Fe1 N3 C5 C6 . . . . 177.5(5) ?
    Fe1 N3 C8 C7 . . . . -176.6(6) ?
    N4 C9 C10 I2 . . . . 176.5(5) ?
    N4 C9 C10 N8 . . . . -2.2(11) ?
    N4 C12 C11 N8 . . . . -0.3(12) ?
    N3 C8 C7 N7 . . . . -0.4(13) ?
    N7 C6 C5 N3 . . . . -1.8(11) ?
    C6 N7 C7 C8 . . . . 0.3(12) ?
    C5 N3 C8 C7 . . . . -0.6(11) ?
    C9 N4 C12 C11 . . . . -0.3(10) ?
    C8 N3 C5 C6 . . . . 1.6(10) ?
    C10 N8 C11 C12 . . . . -0.3(11) ?
    C7 N7 C6 I1 . . . . -179.6(6) ?
    C7 N7 C6 C5 . . . . 0.8(11) ?
    C12 N4 C9 C10 . . . . 1.5(10) ?
    C11 N8 C10 I2 . . . . -177.3(5) ?
    C11 N8 C10 C9 . . . . 1.5(10) ?
loop_
    _geom_hbond_atom_site_label_D
    _geom_hbond_atom_site_label_H
    _geom_hbond_atom_site_label_A
    _geom_hbond_site_symmetry_A
    _geom_hbond_distance_DH
    _geom_hbond_distance_HA
    _geom_hbond_distance_DA
    _geom_hbond_angle_DHA
    O1 H1 N6 2_556 0.86(5) 1.98(5) 2.765(13) 151(6)
_iucr_refine_instructions_details
;
TITL ig_a.res in P-1
    ig.res
    created by SHELXL-2017/1 at 14:23:29 on 22-Aug-2017
REM Old TITL ig in P-1 #2
REM SHELXT solution in P-1
REM R1 0.129, Rweak 0.007, Alpha 0.026, Orientation as input
REM Formula found by SHELXT: C19 N3 Fe3 I2
CELL 0.71073 9.397 10.2972 12.8055 92.052 99.666 114.303
ZERR 2 0.0198 0.0226 0.025 0.064 0.065 0.055
LATT 1
SFAC C H Au Fe I N O
UNIT 28 24 4 2 4 16 2
DFIX 0.85 0.01 O1 H1
DANG 1.875458 0.02 C13 H1
DANG 2.688301 0.02 Fe1 H1
L.S. 10
PLAN  50
SIZE 0.2 0.05 0.03
TEMP 23
BOND $H
LIST 4
MORE -1
CONF
fmap 2
ACTA
OMIT -1 0 1
REM <olex2.extras>
REM <HklSrc "%.\\difabs.hkl">
REM </olex2.extras>
WGHT    0.025900
FVAR       0.99698
AU1   3    0.590344    0.851899    0.709126    11.00000    0.02856    0.01474 =
         0.02017    0.00444    0.00870    0.01414
AU2   3    0.115981    0.017165    0.404999    11.00000    0.02192    0.02330 =
         0.01917    0.00122    0.00570    0.00997
I1    5    0.850425    0.175244    0.335399    11.00000    0.04173    0.03126 =
         0.02981    0.00532    0.02009    0.02051
I2    5    1.097420    0.867122    0.995268    11.00000    0.04815    0.02593 =
         0.03672   -0.00819    0.00196    0.01396
FE1   4    0.589056    0.350080    0.699260    11.00000    0.02198    0.01314 =
         0.01521    0.00394    0.00698    0.01000
O1    7    0.473933    0.314763    0.830000    11.00000    0.02633    0.03164 =
         0.01823    0.00749    0.00771    0.01793
H1    2    0.379428    0.309632    0.825014    11.00000   -1.50000
N4    6    0.827984    0.465073    0.803147    11.00000    0.02556    0.01922 =
         0.01677    0.00670    0.00467    0.01141
N6    6   -0.145868   -0.207171    0.227531    11.00000    0.03309    0.04351 =
         0.02472    0.00301    0.00985    0.02399
N2    6    0.380191    0.234697    0.585103    11.00000    0.02508    0.02437 =
         0.02178    0.00982    0.01042    0.01695
N3    6    0.713656    0.397708    0.558468    11.00000    0.02111    0.02218 =
         0.01701    0.00828    0.00952    0.01165
N7    6    0.852131    0.454677    0.379918    11.00000    0.03426    0.02529 =
         0.02506    0.01252    0.01303    0.01806
C4    1   -0.050049   -0.123721    0.289804    11.00000    0.02737    0.03559 =
         0.02325    0.00107    0.00958    0.02524
N8    6    1.135586    0.614897    0.920547    11.00000    0.02351    0.02834 =
         0.02876    0.00226    0.00371    0.01117
N1    6    0.569830    0.546624    0.699585    11.00000    0.02289    0.01739 =
         0.02165    0.00421    0.00448    0.01024
C3    1    0.282114    0.154394    0.520524    11.00000    0.01874    0.01866 =
         0.02160    0.00331    0.00312    0.01127
N5    6    0.614157    1.157565    0.708760    11.00000    0.02529    0.01972 =
         0.02348    0.00439    0.01072    0.01104
C6    1    0.809565    0.330655    0.415837    11.00000    0.01911    0.02147 =
         0.01946    0.00649    0.00903    0.00740
C5    1    0.738400    0.298915    0.503834    11.00000    0.02509    0.02206 =
         0.01848    0.00448    0.00844    0.00950
AFIX  43
H5    2    0.707513    0.207434    0.525019    11.00000   -1.20000
AFIX   0
C9    1    0.875153    0.590969    0.859414    11.00000    0.03090    0.02673 =
         0.02172    0.00323    0.00669    0.01749
AFIX  43
H9    2    0.802733    0.630763    0.860960    11.00000   -1.20000
AFIX   0
C2    1    0.604227    1.046374    0.710676    11.00000    0.02266    0.02026 =
         0.02292    0.00228    0.01017    0.01421
C8    1    0.756238    0.522483    0.523055    11.00000    0.02886    0.02192 =
         0.02423    0.00879    0.01248    0.01568
AFIX  43
H8    2    0.740253    0.594317    0.558402    11.00000   -1.20000
AFIX   0
C1    1    0.572532    0.656370    0.705030    11.00000    0.02385    0.02055 =
         0.02313    0.00237    0.00777    0.01256
C10   1    1.029909    0.664778    0.916038    11.00000    0.04129    0.02406 =
         0.01370    0.00236    0.01084    0.00991
C7    1    0.825731    0.550986    0.432721    11.00000    0.03984    0.02643 =
         0.03193    0.01916    0.02366    0.01783
AFIX  43
H7    2    0.853931    0.641261    0.409642    11.00000   -1.20000
AFIX   0
C12   1    0.935669    0.413514    0.806365    11.00000    0.02552    0.01794 =
         0.02415    0.00107    0.00527    0.00879
AFIX  43
H12   2    0.908739    0.325149    0.768484    11.00000   -1.20000
AFIX   0
C11   1    1.084714    0.487751    0.864131    11.00000    0.02962    0.03323 =
         0.02649    0.00383    0.00505    0.02131
AFIX  43
H11   2    1.156693    0.447104    0.864451    11.00000   -1.20000
AFIX   0
C13   1    0.493250    0.232626    0.913302    11.00000    0.02988    0.03541 =
         0.02464    0.01020    0.00946    0.01466
AFIX  23
H13A  2    0.603756    0.247389    0.930592    11.00000   -1.20000
H13B  2    0.428430    0.131598    0.889179    11.00000   -1.20000
AFIX   0
C14   1    0.446664    0.272743    1.010587    11.00000    0.05978    0.08587 =
         0.02371    0.01083    0.01703    0.03171
AFIX 137
H14A  2    0.340589    0.266687    0.992360    11.00000   -1.50000
H14B  2    0.519379    0.369119    1.039883    11.00000   -1.50000
H14C  2    0.449934    0.208333    1.062348    11.00000   -1.50000
AFIX   0
HKLF 4
REM  ig_a.res in P-1
REM R1 =  0.0384 for    4453 Fo > 4sig(Fo)  and  0.0484 for all    5556 data
REM    257 parameters refined using      3 restraints
END
WGHT      0.0259      0.0000
REM Highest difference peak  2.260,  deepest hole -2.279,  1-sigma level  0.289
Q1    1   0.6656  0.8825  0.7598  11.00000  0.05    2.26
Q2    1   0.0430 -0.0204  0.3562  11.00000  0.05    2.22
Q3    1   0.5071  0.8060  0.6590  11.00000  0.05    2.20
Q4    1   0.1931  0.0580  0.4565  11.00000  0.05    2.10
Q5    1   0.5332  0.8240  0.7403  11.00000  0.05    1.87
Q6    1   0.6566  0.7780  0.7417  11.00000  0.05    1.83
Q7    1   0.2027 -0.0475  0.4522  11.00000  0.05    1.83
Q8    1   0.0293  0.0755  0.3661  11.00000  0.05    1.73
Q9    1   0.9372  0.1192  0.3690  11.00000  0.05    1.70
Q10   1   0.1439  0.0971  0.4367  11.00000  0.05    1.61
Q11   1   0.5595  0.7758  0.6754  11.00000  0.05    1.60
Q12   1   0.0525 -0.0144  0.4363  11.00000  0.05    1.45
Q13   1   0.6492  0.8783  0.6769  11.00000  0.05    1.44
Q14   1   0.1663  0.0415  0.3772  11.00000  0.05    1.41
Q15   1   0.9143  0.2086  0.3099  11.00000  0.05    1.37
Q16   1   0.5039  0.9246  0.6620  11.00000  0.05    1.35
Q17   1   0.8371  0.0933  0.3103  11.00000  0.05    1.15
Q18   1   0.9157  0.2191  0.3887  11.00000  0.05    1.14
Q19   1   0.7207  0.9593  0.8295  11.00000  0.05    1.14
Q20   1   1.1845  0.7928  1.0434  11.00000  0.05    1.11
Q21   1   0.1407  0.0392  0.5162  11.00000  0.05    1.10
Q22   1   0.8950  0.0244  0.4267  11.00000  0.05    1.09
Q23   1   1.0397  0.8322  1.0300  11.00000  0.05    1.08
Q24   1   0.1426 -0.1368  0.3565  11.00000  0.05    1.05
Q25   1   1.1738  0.9062  1.0570  11.00000  0.05    1.04
Q26   1   0.5086  0.4365  0.6546  11.00000  0.05    1.04
Q27   1   0.0824  0.1626  0.4463  11.00000  0.05    0.99
Q28   1   0.7530  0.7208  0.7357  11.00000  0.05    0.98
Q29   1   0.5392  1.0008  0.7392  11.00000  0.05    0.96
Q30   1   0.6000  0.6757  0.7628  11.00000  0.05    0.96
Q31   1   0.5986  0.8767  0.8137  11.00000  0.05    0.95
Q32   1   0.5709  0.8249  0.6045  11.00000  0.05    0.94
Q33   1   1.0656  0.7570  0.9708  11.00000  0.05    0.94
Q34   1   0.6456  0.8380  0.6144  11.00000  0.05    0.92
Q35   1   0.4570  0.8661  0.6833  11.00000  0.05    0.92
Q36   1   0.6412  0.2308  0.3672  11.00000  0.05    0.92
Q37   1   0.1183  0.0001  0.3020  11.00000  0.05    0.91
Q38   1   0.5010  0.3120  0.6552  11.00000  0.05    0.90
Q39   1   0.6151  0.9418  0.6019  11.00000  0.05    0.89
Q40   1   0.8557  0.0063  0.3825  11.00000  0.05    0.89
Q41   1   0.0581  0.0754  0.4841  11.00000  0.05    0.89
Q42   1   0.2159  0.1249  0.3258  11.00000  0.05    0.89
Q43   1   0.5417  0.7155  0.7099  11.00000  0.05    0.88
Q44   1   1.1605  0.7914  0.8562  11.00000  0.05    0.88
Q45   1   0.6734  1.2036  0.6704  11.00000  0.05    0.88
Q46   1   0.8244  0.5221  0.8129  11.00000  0.05    0.88
Q47   1   0.3988  0.1177  0.7734  11.00000  0.05    0.87
Q48   1   0.7834  0.2616  0.2944  11.00000  0.05    0.86
Q49   1   0.5515  0.2641  0.4137  11.00000  0.05    0.86
Q50   1   0.3024  0.2024  0.5895  11.00000  0.05    0.85
  REM The information below was added by Olex2.
  REM
  REM R1 = 0.0384 for 4453 Fo > 4sig(Fo) and 0.0484 for all 5557 data
  REM n/a parameters refined using n/a restraints
  REM Highest difference peak 2.26, deepest hole -2.28
  REM Mean Shift 0, Max Shift -0.001.
  REM +++ Tabular Listing of Refinement Information +++
  REM R1_all = 0.0484
  REM R1_gt = 0.0384
  REM wR_ref = 0.0773
  REM GOOF = 0.923
  REM Shift_max = -0.001
  REM Shift_mean = 0
  REM Reflections_all = 5557
  REM Reflections_gt = 4453
  REM Parameters = n/a
  REM Hole = -2.28
  REM Peak = 2.26
  REM Flack = n/a
;
