# Supplementary material for: Crystal structure of poly[tetra-μ-cyanido-ethanol­bis(2-iodo­pyrazine)­digold(I)iron(II)]
Source: Acta Crystallogr E Crystallogr Commun. 2017 Oct 24;73(Pt 11):1755–8. doi: 10.1107/S2056989017014785 (PMC5683507; doi:10.1107/S2056989017014785)
Supplement: Supplementary file 2 [file e-73-01755-Isup2.hkl]

data_I
loop_
  _refln_index_h
  _refln_index_k
  _refln_index_l
  _refln_F_squared_meas
  _refln_F_squared_sigma
  _refln_scale_group_code
 1 0 0 5649.67 75.3346 1
 2 0 0 11456.7 228.171 1
 3 0 0 36707.4 471.147 1
 4 0 0 105172 924.498 1
 5 0 0 440.783 141.835 1
 6 0 0 18701.7 517.456 1
 7 0 0 15380.6 525.962 1
 8 0 0 3125.03 355.798 1
 9 0 0 326.159 187.705 1
 10 0 0 3237.73 383.63 1
 11 0 0 1788.19 353.843 1
 -11 1 0 218.691 219.852 1
 -10 1 0 4421.79 437.861 1
 -9 1 0 639.683 214.658 1
 -8 1 0 8538 459.177 1
 -7 1 0 751.844 191.216 1
 -6 1 0 1747.91 240.714 1
 -5 1 0 190.819 119.634 1
 -4 1 0 75976.8 10658.4 1
 -3 1 0 1204.96 119.326 1
 -2 1 0 24514 2691.1 1
 -1 1 0 2152.53 217.261 1
 0 1 0 46599.5 2121.32 1
 1 1 0 26665.5 769.444 1
 2 1 0 72351.8 570.379 1
 3 1 0 8711.52 283.578 1
 4 1 0 16747 426.827 1
 5 1 0 16162.4 454.446 1
 6 1 0 9214.52 406.915 1
 7 1 0 3578.11 346.477 1
 8 1 0 2010.25 325.042 1
 9 1 0 3859.63 391.617 1
 10 1 0 580.805 218.132 1
 -11 2 0 455.032 233.072 1
 -10 2 0 4210.63 419.186 1
 -9 2 0 119.512 185.489 1
 -8 2 0 19718.2 606.451 1
 -7 2 0 3837.77 310.793 1
 -6 2 0 885.025 216.339 1
 -5 2 0 2206.09 240.757 1
 -4 2 0 21191 1285.67 1
 -3 2 0 615.863 58.8267 1
 -2 2 0 64469.6 11400.2 1
 -1 2 0 37428.3 2430.58 1
 0 2 0 229.811 30.873 1
 1 2 0 15536.6 1302.8 1
 2 2 0 40698.1 477.151 1
 3 2 0 10832.2 337.905 1
 4 2 0 352.397 130.103 1
 5 2 0 22741.6 545.22 1
 6 2 0 3156.95 320.909 1
 7 2 0 1818.46 314.478 1
 8 2 0 342.304 191.264 1
 9 2 0 8151.32 486.227 1
 10 2 0 80.6657 188.052 1
 -12 3 0 2599.57 435.119 1
 -11 3 0 721.548 255.83 1
 -10 3 0 1811.99 360.799 1
 -9 3 0 6077.13 427.606 1
 -8 3 0 6145.37 403.68 1
 -7 3 0 2746.78 277.552 1
 -6 3 0 172.459 52.9422 1
 -5 3 0 12323.4 154.965 1
 -4 3 0 479.213 80.2864 1
 -3 3 0 188.287 45.9294 1
 -2 3 0 198.742 37.359 1
 -1 3 0 3565.69 184.636 1
 0 3 0 15748.2 514.448 1
 1 3 0 1506.01 100.107 1
 2 3 0 167.585 86.0475 1
 3 3 0 327.715 126.118 1
 4 3 0 4149.83 276.946 1
 5 3 0 5780.81 349.9 1
 6 3 0 412.154 182.52 1
 7 3 0 163.015 173.498 1
 8 3 0 461.117 202.668 1
 9 3 0 2100.96 361.179 1
 -12 4 0 2421.89 457.908 1
 -11 4 0 1756.7 398.955 1
 -10 4 0 1068.46 251.759 1
 -9 4 0 19315.3 637.483 1
 -8 4 0 619.635 189.83 1
 -7 4 0 153.402 45.627 1
 -6 4 0 82.9445 106.375 1
 -5 4 0 57167.3 10668.9 1
 -4 4 0 8449.41 1337.69 1
 -3 4 0 3826.14 489.344 1
 -2 4 0 22852.9 2798.08 1
 -1 4 0 19305.3 1534.12 1
 0 4 0 14467.9 207.22 1
 1 4 0 4673.75 222.054 1
 2 4 0 51513.2 4340.65 1
 3 4 0 1897.88 161.687 1
 4 4 0 342.254 111.093 1
 5 4 0 762.533 148.737 1
 6 4 0 11632.5 1613.06 1
 7 4 0 769.663 158.8 1
 8 4 0 4822.71 994.345 1
 9 4 0 119.709 144.555 1
 -12 5 0 55.7554 223.425 1
 -11 5 0 91.6635 187.734 1
 -10 5 0 82.6757 188.481 1
 -9 5 0 6924.86 441.756 1
 -8 5 0 46.6243 142.623 1
 -7 5 0 2513.61 268.401 1
 -6 5 0 3693 498.412 1
 -5 5 0 23235 3728.01 1
 -4 5 0 2976.32 348.548 1
 -3 5 0 2409.23 281.551 1
 -2 5 0 40205.6 4029.02 1
 -1 5 0 24136.2 1692.6 1
 0 5 0 9337.59 204.375 1
 1 5 0 216.897 71.786 1
 2 5 0 39027.3 2240.83 1
 3 5 0 8010.28 296.798 1
 4 5 0 15008.1 365.094 1
 5 5 0 178.509 126.286 1
 6 5 0 3668.88 765.375 1
 7 5 0 1897.21 252.81 1
 8 5 0 5044.65 998.989 1
 -12 6 0 3687.52 448.849 1
 -11 6 0 407.823 221.08 1
 -10 6 0 2227.33 360.012 1
 -9 6 0 2310.22 341.272 1
 -8 6 0 3946.77 333.096 1
 -7 6 0 5789.89 334.062 1
 -6 6 0 29501.3 5367.31 1
 -5 6 0 891.416 323.882 1
 -4 6 0 5321.72 1080.46 1
 -3 6 0 9165.16 1233.99 1
 -2 6 0 56488.4 5919.41 1
 -1 6 0 612.576 142.097 1
 0 6 0 62176.4 901.653 1
 1 6 0 89.6824 74.0172 1
 2 6 0 11838.5 290.586 1
 3 6 0 3767.25 225.651 1
 4 6 0 30918.7 833.302 1
 5 6 0 1044.89 253.335 1
 6 6 0 9.25458 118.23 1
 7 6 0 3378.92 874.984 1
 -12 7 0 968.238 268.598 1
 -11 7 0 125.342 192.508 1
 -10 7 0 8694.74 485.553 1
 -9 7 0 124.912 161.31 1
 -8 7 0 301.727 164.646 1
 -7 7 0 486.331 112.524 1
 -6 7 0 27184.5 4809.1 1
 -5 7 0 7.47989 72.9428 1
 -4 7 0 9679.32 1529.21 1
 -3 7 0 563.828 85.7459 1
 -2 7 0 4432.54 642.076 1
 -1 7 0 2447.83 146.51 1
 0 7 0 31413 845.565 1
 1 7 0 293.502 93.6349 1
 2 7 0 390.905 108.387 1
 3 7 0 4978.62 288.619 1
 4 7 0 10565 645.563 1
 5 7 0 1096.22 254.938 1
 6 7 0 384.873 144.03 1
 -12 8 0 205.379 213.554 1
 -11 8 0 815.623 244.763 1
 -10 8 0 18996.3 653.853 1
 -9 8 0 261.493 170.652 1
 -8 8 0 6751.44 1289.57 1
 -7 8 0 11507.1 2160.87 1
 -6 8 0 17824.8 2511.8 1
 -5 8 0 728.52 161.452 1
 -4 8 0 23230.2 3766.08 1
 -3 8 0 18869.4 1937.07 1
 -2 8 0 233.55 86.3171 1
 -1 8 0 5300.88 269.64 1
 0 8 0 7503.47 420.688 1
 1 8 0 1087.52 154.726 1
 2 8 0 5714.38 259.229 1
 3 8 0 5695.77 272.979 1
 4 8 0 391.969 124.197 1
 5 8 0 643.699 147.13 1
 6 8 0 842.659 162.959 1
 -12 9 0 842.927 260.451 1
 -11 9 0 1733.58 367.859 1
 -10 9 0 4252.06 405.195 1
 -9 9 0 1810.18 328.617 1
 -8 9 0 6354.94 1057.7 1
 -7 9 0 10296.6 1698.91 1
 -6 9 0 1446.32 285.106 1
 -5 9 0 6392.31 1273.96 1
 -4 9 0 3172.26 564.43 1
 -3 9 0 3712.6 512.836 1
 -2 9 0 54.4386 81.5137 1
 -1 9 0 10699.2 614.779 1
 0 9 0 48.7786 86.2523 1
 1 9 0 162.769 104.99 1
 2 9 0 360.243 119.181 1
 3 9 0 2300.95 226.288 1
 4 9 0 238.405 122.685 1
 5 9 0 250.698 153.358 1
 -11 10 0 4024.36 427.146 1
 -10 10 0 258.077 192.775 1
 -9 10 0 9157.43 1569.23 1
 -8 10 0 6657.84 1199.67 1
 -7 10 0 5456.17 852.995 1
 -6 10 0 1147.83 300.374 1
 -5 10 0 39805.1 5517.85 1
 -4 10 0 305.3 104.698 1
 -3 10 0 388.212 206.63 1
 -2 10 0 61.975 91.0237 1
 -1 10 0 18359.5 1066.6 1
 0 10 0 5494.23 246.06 1
 1 10 0 1330.61 215.079 1
 2 10 0 3315.35 239.779 1
 3 10 0 1421.25 187.616 1
 -11 11 0 947.765 249.452 1
 -10 11 0 1060.8 250.206 1
 -9 11 0 4386.76 731.641 1
 -8 11 0 547.432 211.978 1
 -7 11 0 499.973 164.372 1
 -6 11 0 868.561 142.453 1
 -5 11 0 5003.75 471.164 1
 -4 11 0 1243.45 178.645 1
 -3 11 0 1077.34 343.167 1
 -2 11 0 2547.3 238.211 1
 -1 11 0 2368.47 198.929 1
 0 11 0 607.612 122.678 1
 1 11 0 200.504 103.301 1
 2 11 0 5293.91 419.523 1
 -10 12 0 159.213 139.903 1
 -9 12 0 1793.98 240.351 1
 -8 12 0 9365.99 1573.82 1
 -7 12 0 1804.49 292.17 1
 -6 12 0 2481.76 589.066 1
 -5 12 0 93.1632 104.546 1
 -4 12 0 4121.96 802.726 1
 -3 12 0 1857.41 340.176 1
 -2 12 0 11144 1460.86 1
 -1 12 0 401.391 154.159 1
 0 12 0 297.706 180.221 1
 -9 13 0 55.1983 127.723 1
 -8 13 0 5313.9 1016.2 1
 -7 13 0 304.868 130.882 1
 -6 13 0 7278.19 1282.98 1
 -5 13 0 883.519 214.277 1
 -4 13 0 595.157 133.741 1
 -3 13 0 508.375 122.192 1
 -2 13 0 4135.2 357.323 1
 2 -13 1 36.7452 106.726 1
 3 -13 1 5337.69 849.436 1
 4 -13 1 169.793 109.29 1
 5 -13 1 1728.46 365.68 1
 6 -13 1 3169.28 596.445 1
 7 -13 1 2699 563.591 1
 8 -13 1 34.3731 125.366 1
 9 -13 1 548.918 232.07 1
 -1 -12 1 1904.12 254.01 1
 0 -12 1 3280.49 574.883 1
 1 -12 1 2416.83 421.888 1
 2 -12 1 2294.84 243.891 1
 3 -12 1 908.935 172.719 1
 4 -12 1 789.531 200.819 1
 5 -12 1 5190.53 921.469 1
 6 -12 1 13221.2 2533.37 1
 7 -12 1 124.887 117.093 1
 8 -12 1 3437.55 818.544 1
 9 -12 1 289.776 146.63 1
 10 -12 1 5983.41 505.782 1
 -2 -11 1 1889.75 224.055 1
 -1 -11 1 63.8242 109.464 1
 0 -11 1 3483.67 474.245 1
 1 -11 1 142.471 102.888 1
 2 -11 1 10771 1155.61 1
 3 -11 1 784.603 129.262 1
 4 -11 1 102.332 93.6178 1
 5 -11 1 243.199 102.769 1
 6 -11 1 4889.43 580.708 1
 7 -11 1 225.628 124.324 1
 8 -11 1 9555.12 1165.57 1
 9 -11 1 293.071 144.997 1
 10 -11 1 305.251 222.164 1
 11 -11 1 330.617 233.072 1
 -3 -10 1 74.3251 115.735 1
 -2 -10 1 17924 546.799 1
 -1 -10 1 582.212 129.475 1
 0 -10 1 68.4686 97.9611 1
 1 -10 1 4148.5 295.013 1
 2 -10 1 28633.7 3228.81 1
 3 -10 1 1424.38 164.59 1
 4 -10 1 13412 2299.08 1
 5 -10 1 15051.7 2874.62 1
 6 -10 1 2680.59 200.754 1
 7 -10 1 133.785 108.444 1
 8 -10 1 8772.44 1235.76 1
 9 -10 1 5287.9 436.825 1
 10 -10 1 1474.58 294.482 1
 11 -10 1 2407.69 424.41 1
 -5 -9 1 248.983 130.518 1
 -4 -9 1 60.6031 119.264 1
 -3 -9 1 2723.03 239.706 1
 -2 -9 1 15155.2 382.569 1
 -1 -9 1 1379.37 191.082 1
 0 -9 1 4155.11 278.018 1
 1 -9 1 17292.5 1558.59 1
 2 -9 1 14071.8 1274.85 1
 3 -9 1 4779.99 645.716 1
 4 -9 1 3138.59 478.387 1
 5 -9 1 9615.43 1515.12 1
 6 -9 1 2164.31 360.655 1
 7 -9 1 11086.6 2025.72 1
 8 -9 1 797.231 146.991 1
 9 -9 1 1907.75 335.666 1
 10 -9 1 2.7564 182.188 1
 11 -9 1 2888.79 421.836 1
 -6 -8 1 3279.57 516.76 1
 -5 -8 1 90.1923 127.995 1
 -4 -8 1 5232.06 276.886 1
 -3 -8 1 3624.73 242.845 1
 -2 -8 1 4043.33 233.996 1
 -1 -8 1 5652.09 283.178 1
 0 -8 1 22057.5 1422.68 1
 1 -8 1 13663.1 1313.57 1
 2 -8 1 715.74 172.05 1
 3 -8 1 40292.5 5308.53 1
 4 -8 1 6140.37 1031.74 1
 5 -8 1 7810.85 1226.69 1
 6 -8 1 248.568 95.5801 1
 7 -8 1 31517.2 6192.01 1
 8 -8 1 639.59 195.907 1
 9 -8 1 172.997 184.795 1
 10 -8 1 659.738 223.271 1
 11 -8 1 6469.37 498.909 1
 12 -8 1 2533.14 423.963 1
 -7 -7 1 2066.68 455.939 1
 -6 -7 1 460.535 147.554 1
 -5 -7 1 49.2778 119.996 1
 -4 -7 1 977.114 171.703 1
 -3 -7 1 3024.89 227.098 1
 -2 -7 1 115.323 166.185 1
 -1 -7 1 8579.01 251.468 1
 0 -7 1 2893.2 167.36 1
 1 -7 1 490.846 84.2257 1
 2 -7 1 1568.15 124.96 1
 3 -7 1 17608.4 2398.26 1
 4 -7 1 502.585 122.702 1
 5 -7 1 821.736 130.515 1
 6 -7 1 952.834 225.977 1
 7 -7 1 13390.6 1804.75 1
 8 -7 1 637.229 193.219 1
 9 -7 1 937.286 228.251 1
 10 -7 1 5927.13 458.568 1
 11 -7 1 2227.46 393.171 1
 12 -7 1 24.8555 199.019 1
 -7 -6 1 7187.15 1194.73 1
 -6 -6 1 916.479 176.342 1
 -5 -6 1 1615.07 215.162 1
 -4 -6 1 674.576 134.088 1
 -3 -6 1 6156.91 284.334 1
 -2 -6 1 8834.45 770.969 1
 -1 -6 1 9513.85 233.674 1
 0 -6 1 18893.2 286.661 1
 1 -6 1 4446.07 353.411 1
 2 -6 1 5047.3 737.37 1
 3 -6 1 5675.35 943.38 1
 4 -6 1 24220 3987.39 1
 5 -6 1 10621.5 1919.07 1
 6 -6 1 11103.3 1506.89 1
 7 -6 1 364.755 152.181 1
 8 -6 1 1303.83 309.954 1
 9 -6 1 1520.05 322.568 1
 10 -6 1 11891 563.596 1
 11 -6 1 151.859 199.993 1
 12 -6 1 1112.45 268.98 1
 -8 -5 1 1050.92 204.154 1
 -7 -5 1 3170.49 267.772 1
 -6 -5 1 40.699 121.975 1
 -5 -5 1 617.064 137.801 1
 -4 -5 1 12579.8 324.727 1
 -3 -5 1 3271.98 190.944 1
 -2 -5 1 310.547 79.8408 1
 -1 -5 1 271.459 72.7114 1
 0 -5 1 46730.6 771.481 1
 1 -5 1 2029.09 122.994 1
 2 -5 1 6143.14 843.569 1
 3 -5 1 5183.89 850.649 1
 4 -5 1 21776.6 3573.42 1
 5 -5 1 194.801 74.2234 1
 6 -5 1 7148.69 328.32 1
 7 -5 1 2007.46 279.923 1
 8 -5 1 163.184 164.21 1
 9 -5 1 608.123 202.779 1
 10 -5 1 4505.76 428.08 1
 11 -5 1 79.3663 193.239 1
 12 -5 1 1250.27 276.716 1
 -9 -4 1 816.904 180.857 1
 -8 -4 1 6350.81 618.826 1
 -7 -4 1 258.525 134.786 1
 -6 -4 1 886.176 211.714 1
 -5 -4 1 2049.07 203.151 1
 -4 -4 1 35868.1 1691.5 1
 -3 -4 1 838.385 135.245 1
 -2 -4 1 40141.4 4490.02 1
 -1 -4 1 6217.84 175.666 1
 0 -4 1 47658.8 929.117 1
 1 -4 1 6760.85 490.196 1
 2 -4 1 112184 15374.3 1
 3 -4 1 25286.1 4059.01 1
 4 -4 1 5603.46 877.278 1
 5 -4 1 32030.5 551.928 1
 6 -4 1 33395 623.126 1
 7 -4 1 5214.8 941.558 1
 8 -4 1 311.405 175.71 1
 9 -4 1 19162.1 636.806 1
 10 -4 1 1279.23 260.496 1
 11 -4 1 136.868 193.283 1
 12 -4 1 954.539 259.979 1
 -9 -3 1 63.6279 181.061 1
 -8 -3 1 3060.49 374.229 1
 -7 -3 1 53.7337 153.402 1
 -6 -3 1 3971.75 334.396 1
 -5 -3 1 676.351 164.882 1
 -4 -3 1 7732.98 321.096 1
 -3 -3 1 7070.43 289.349 1
 -2 -3 1 64561.6 7252.11 1
 -1 -3 1 640.859 78.6129 1
 0 -3 1 928.176 65.5017 1
 1 -3 1 80600.7 7683.25 1
 2 -3 1 99399.9 16500.5 1
 3 -3 1 4121.92 548.412 1
 4 -3 1 197.949 53.2362 1
 5 -3 1 46517.8 1203.15 1
 6 -3 1 28007.2 347.109 1
 7 -3 1 5768.03 360.635 1
 8 -3 1 442.608 189.241 1
 9 -3 1 11067.2 519.511 1
 10 -3 1 2512.15 373.018 1
 11 -3 1 2241.38 386.535 1
 12 -3 1 70.3536 193.807 1
 -10 -2 1 380.949 221.686 1
 -9 -2 1 3805.49 398.441 1
 -8 -2 1 5217.88 405.124 1
 -7 -2 1 36.1486 153.84 1
 -6 -2 1 13272.9 458.797 1
 -5 -2 1 12784.7 404.589 1
 -4 -2 1 96.5734 101.659 1
 -3 -2 1 18128.5 382.463 1
 -2 -2 1 30544.1 399.6 1
 -1 -2 1 130.763 53.6112 1
 0 -2 1 12344.4 375.701 1
 1 -2 1 103877 8730.59 1
 2 -2 1 27448.9 2789.13 1
 3 -2 1 14063 893.68 1
 4 -2 1 13888.3 690.941 1
 5 -2 1 43185.7 971.892 1
 6 -2 1 2098.49 252.601 1
 7 -2 1 21828.6 585.782 1
 8 -2 1 107.26 169.503 1
 9 -2 1 6978.57 437.274 1
 10 -2 1 35.9109 182.915 1
 11 -2 1 5707.93 459.042 1
 -10 -1 1 674.519 239.471 1
 -9 -1 1 4726.12 419.199 1
 -8 -1 1 4816.28 389.352 1
 -7 -1 1 7711.38 414.944 1
 -6 -1 1 1724.09 256.591 1
 -5 -1 1 7832.63 327.289 1
 -4 -1 1 2011.8 225.497 1
 -3 -1 1 27847.6 423.677 1
 -2 -1 1 184.351 57.3852 1
 -1 -1 1 232.901 55.0055 1
 0 -1 1 893.669 28.0118 1
 1 -1 1 14188.9 1278.09 1
 2 -1 1 1472.3 97.2321 1
 3 -1 1 32759.4 3403.05 1
 4 -1 1 1474.46 225.644 1
 5 -1 1 4670.86 280.375 1
 6 -1 1 26.4365 119.1 1
 7 -1 1 17744.4 542.154 1
 8 -1 1 517.266 194.099 1
 9 -1 1 87.8331 171.563 1
 10 -1 1 1512.6 338.131 1
 11 -1 1 2098.65 361.73 1
 -11 0 1 2466.62 420.026 1
 -10 0 1 1983.63 373.546 1
 -9 0 1 6661.6 452.083 1
 -8 0 1 62.3249 167.281 1
 -7 0 1 38913 752.098 1
 -6 0 1 400.062 136.05 1
 -5 0 1 2061.59 234.286 1
 -4 0 1 421.283 128.019 1
 -3 0 1 59120 562.051 1
 -2 0 1 14024.8 235.985 1
 -1 0 1 15019.1 158.184 1
 0 0 1 22524 1232.58 1
 1 0 1 5784.49 1954.33 1
 2 0 1 89328.4 12310.2 1
 3 0 1 21624.3 368.988 1
 4 0 1 24662.5 477.326 1
 5 0 1 6995.82 312.811 1
 6 0 1 151.929 138.534 1
 7 0 1 1583.19 295.004 1
 8 0 1 5738.28 399.197 1
 9 0 1 2856.11 356.132 1
 10 0 1 3608.22 381.469 1
 11 0 1 43.8585 188.547 1
 -11 1 1 4350 458.094 1
 -10 1 1 168.955 168.955 1
 -9 1 1 147.327 183.903 1
 -8 1 1 1348.29 319.334 1
 -7 1 1 18341.1 538.737 1
 -6 1 1 52.9685 116.122 1
 -5 1 1 1778.75 218.491 1
 -4 1 1 14391.5 347.773 1
 -3 1 1 15692.3 278.983 1
 -2 1 1 4532.53 140.488 1
 -1 1 1 455.008 19.2511 1
 0 1 1 49333.5 1276.07 1
 1 1 1 7937.75 515.403 1
 2 1 1 296.471 67.2813 1
 3 1 1 6267.27 253.113 1
 4 1 1 41814.5 612.733 1
 5 1 1 326.38 125.703 1
 6 1 1 1644.77 266.808 1
 7 1 1 3545.72 338.096 1
 8 1 1 2727.93 338.444 1
 9 1 1 860.246 221.55 1
 10 1 1 1258.97 252.953 1
 -12 2 1 79.0289 232.863 1
 -11 2 1 2650.18 426.68 1
 -10 2 1 2965.9 405.762 1
 -9 2 1 2595.04 379.851 1
 -8 2 1 1960.93 326.404 1
 -7 2 1 1574.57 271.138 1
 -6 2 1 2801.47 244.776 1
 -5 2 1 9868.21 335.511 1
 -4 2 1 19867.8 369.051 1
 -3 2 1 1640.4 359.581 1
 -2 2 1 3164.91 551.538 1
 -1 2 1 730.058 40.3013 1
 0 2 1 95887.8 5125.41 1
 1 2 1 409.567 139.099 1
 2 2 1 36497.6 710.498 1
 3 2 1 20648.5 413.717 1
 4 2 1 27026.1 520.716 1
 5 2 1 6172.64 327.013 1
 6 2 1 11174 447.266 1
 7 2 1 10683.4 478.157 1
 8 2 1 909.246 219.764 1
 9 2 1 5364.84 415.152 1
 10 2 1 1581.99 338.069 1
 -12 3 1 650.128 257.856 1
 -11 3 1 71.0508 208.128 1
 -10 3 1 4232.71 416.081 1
 -9 3 1 464.476 201.952 1
 -8 3 1 5056.12 367.159 1
 -7 3 1 1166.77 248.61 1
 -6 3 1 2052.35 180.266 1
 -5 3 1 989.099 200.212 1
 -4 3 1 32183.4 5698.24 1
 -3 3 1 140.626 51.0695 1
 -2 3 1 7583.9 396.328 1
 -1 3 1 10568.9 580.909 1
 0 3 1 19462.4 553.972 1
 1 3 1 7375.59 399.502 1
 2 3 1 25679.6 1067.81 1
 3 3 1 11214.7 255.012 1
 4 3 1 5628.47 220.738 1
 5 3 1 20222.4 531.255 1
 6 3 1 7397.84 402.703 1
 7 3 1 528.753 191.731 1
 8 3 1 940.072 167.045 1
 9 3 1 7536.87 1105.2 1
 -12 4 1 7461.76 564.02 1
 -11 4 1 1699.63 402.723 1
 -10 4 1 2268.06 372.059 1
 -9 4 1 4684.71 399.727 1
 -8 4 1 22709.8 611.314 1
 -7 4 1 14473.9 457.593 1
 -6 4 1 153.451 107.891 1
 -5 4 1 49126.7 8358.88 1
 -4 4 1 16509.2 2621.91 1
 -3 4 1 5147.1 399.305 1
 -2 4 1 15916.3 894.986 1
 -1 4 1 80381.9 4362.86 1
 0 4 1 82.9429 56.0765 1
 1 4 1 34682.2 1904.37 1
 2 4 1 8021.32 279.382 1
 3 4 1 9352.85 253.625 1
 4 4 1 304.898 109.213 1
 5 4 1 21071.4 3404.94 1
 6 4 1 608.288 190.492 1
 7 4 1 425.85 140.865 1
 8 4 1 42.8232 129.762 1
 9 4 1 5784.01 1142.31 1
 -12 5 1 5807.28 502.907 1
 -11 5 1 266.972 197.736 1
 -10 5 1 36.535 181.883 1
 -9 5 1 17965.7 605.472 1
 -8 5 1 13843.1 490.959 1
 -7 5 1 530.99 151.086 1
 -6 5 1 63.2483 76.2367 1
 -5 5 1 79921.1 14334.3 1
 -4 5 1 22231.9 3852.01 1
 -3 5 1 13902.4 783.999 1
 -2 5 1 273.719 72.3548 1
 -1 5 1 24619.9 1181.9 1
 0 5 1 1180.15 115.256 1
 1 5 1 16928.1 271.817 1
 2 5 1 32.3744 70.639 1
 3 5 1 56.191 85.4044 1
 4 5 1 74.8022 110.208 1
 5 5 1 4485.1 710.759 1
 6 5 1 26.922 118.371 1
 7 5 1 660.732 156.671 1
 8 5 1 184.275 139.878 1
 -12 6 1 1853.45 411.487 1
 -11 6 1 86.3073 188.107 1
 -10 6 1 2179.12 342.686 1
 -9 6 1 24349 665.26 1
 -8 6 1 1088.6 260.457 1
 -7 6 1 21055.9 3857.09 1
 -6 6 1 624.739 100.163 1
 -5 6 1 38516.4 6057.52 1
 -4 6 1 574.931 62.6071 1
 -3 6 1 77638.9 8680.57 1
 -2 6 1 7278.21 700.89 1
 -1 6 1 4953.1 161.523 1
 0 6 1 4583.37 160.959 1
 1 6 1 30108.2 675.515 1
 2 6 1 12211.1 288.994 1
 3 6 1 801.135 128.148 1
 4 6 1 5296.72 559.676 1
 5 6 1 959.802 280.631 1
 6 6 1 1132.01 171.286 1
 7 6 1 1159.4 273.732 1
 -12 7 1 103.058 207.819 1
 -11 7 1 973.194 242.727 1
 -10 7 1 123.99 180.915 1
 -9 7 1 2296.32 314.818 1
 -8 7 1 22.9457 105.454 1
 -7 7 1 22573 3793.97 1
 -6 7 1 150.006 90.2731 1
 -5 7 1 69.519 78.5011 1
 -4 7 1 1933.9 357.392 1
 -3 7 1 29846.4 3106.83 1
 -2 7 1 396.078 80.3966 1
 -1 7 1 617.873 128.68 1
 0 7 1 11136.8 249.826 1
 1 7 1 5378.18 214.804 1
 2 7 1 501.62 110.227 1
 3 7 1 235.27 112.517 1
 4 7 1 5426.88 677.469 1
 5 7 1 64.5828 112.986 1
 6 7 1 68.9606 115.937 1
 -12 8 1 877.747 260.249 1
 -11 8 1 2724.57 386.366 1
 -10 8 1 3742.97 388.133 1
 -9 8 1 141.058 166.415 1
 -8 8 1 537.311 156.788 1
 -7 8 1 4961.69 626.14 1
 -6 8 1 7495.43 711.018 1
 -5 8 1 11599.7 824.552 1
 -4 8 1 3367.3 564.015 1
 -3 8 1 97.849 78.3415 1
 -2 8 1 2602.68 175.164 1
 -1 8 1 7232.2 322.286 1
 0 8 1 14284.3 366.042 1
 1 8 1 1277.25 173.182 1
 2 8 1 292.534 107.12 1
 3 8 1 803.295 139.223 1
 4 8 1 7484.9 645.154 1
 5 8 1 296.944 177.289 1
 -12 9 1 98.4312 206.354 1
 -11 9 1 161.256 185.797 1
 -10 9 1 5301.26 420.673 1
 -9 9 1 162.275 124.295 1
 -8 9 1 446.83 127.736 1
 -7 9 1 3586.91 664.946 1
 -6 9 1 9215 1415.38 1
 -5 9 1 600.055 116.518 1
 -4 9 1 3319.03 431.734 1
 -3 9 1 6836.26 606.247 1
 -2 9 1 1626.74 165.433 1
 -1 9 1 1595.18 196.06 1
 0 9 1 3591.08 203.791 1
 1 9 1 3512.21 212.247 1
 2 9 1 266.042 111.109 1
 3 9 1 3544.25 471.193 1
 4 9 1 1886.41 343.915 1
 -11 10 1 1007.68 248.529 1
 -10 10 1 8266.52 483.695 1
 -9 10 1 46.2771 123.007 1
 -8 10 1 13363.2 2385.85 1
 -7 10 1 18254.9 2956 1
 -6 10 1 3874.85 639.86 1
 -5 10 1 5995.12 1161.1 1
 -4 10 1 7885.03 857.766 1
 -3 10 1 27403.9 2558.65 1
 -2 10 1 195.681 105.487 1
 -1 10 1 18941.5 1238.41 1
 0 10 1 392.604 162.005 1
 1 10 1 854.801 150.927 1
 2 10 1 297.035 112.994 1
 3 10 1 8972.27 528.686 1
 -11 11 1 1197.27 259.95 1
 -10 11 1 1668.84 239.967 1
 -9 11 1 4877.71 810.691 1
 -8 11 1 8016.66 1543.44 1
 -7 11 1 5559.34 919.553 1
 -6 11 1 612.288 130.085 1
 -5 11 1 26166.5 4091.77 1
 -4 11 1 5017.49 931.754 1
 -3 11 1 513.216 142.69 1
 -2 11 1 1621.24 291.631 1
 -1 11 1 16610.8 2128.53 1
 0 11 1 597.035 117.755 1
 1 11 1 677.378 215.239 1
 2 11 1 444.954 208.879 1
 -10 12 1 851.394 174.012 1
 -9 12 1 8671.81 1303.86 1
 -8 12 1 484.722 145.656 1
 -7 12 1 173.226 118.53 1
 -6 12 1 641.072 136.407 1
 -5 12 1 23224.9 2652.96 1
 -4 12 1 125.904 102.435 1
 -3 12 1 6030.1 999.176 1
 -2 12 1 566.863 140.693 1
 -1 12 1 8254.83 456.161 1
 0 12 1 226.809 180.147 1
 -9 13 1 5036.92 681.747 1
 -8 13 1 290.223 136.378 1
 -7 13 1 1353.39 213.953 1
 -6 13 1 176.597 114.186 1
 -5 13 1 2262.26 452.233 1
 -4 13 1 51.2844 91.9538 1
 -3 13 1 4923.64 376.429 1
 -2 13 1 405.525 180.274 1
 1 -13 2 806.535 211.097 1
 2 -13 2 49.7539 155.612 1
 3 -13 2 12003.5 1927.43 1
 4 -13 2 2456.76 225.303 1
 5 -13 2 1.96005 105.548 1
 6 -13 2 16.5597 114.253 1
 7 -13 2 9431.58 2005.35 1
 8 -13 2 42.3722 141.126 1
 -1 -12 2 8959.43 1049.94 1
 0 -12 2 1545.7 316.546 1
 1 -12 2 507.411 127.072 1
 2 -12 2 575.127 127.088 1
 3 -12 2 22006.7 2787.94 1
 4 -12 2 420.251 116.457 1
 5 -12 2 9962.74 1927.87 1
 6 -12 2 359.564 123.557 1
 7 -12 2 9644.09 1522.77 1
 8 -12 2 38.6811 127.811 1
 9 -12 2 8870.27 558.495 1
 10 -12 2 2809.25 445.216 1
 -2 -11 2 148.712 126.87 1
 -1 -11 2 4801.29 559.261 1
 0 -11 2 225.568 110.714 1
 1 -11 2 6906.86 792.84 1
 2 -11 2 82.3424 98.3045 1
 3 -11 2 4525.87 475.197 1
 4 -11 2 824.378 124.717 1
 5 -11 2 15274.5 2852.37 1
 6 -11 2 507.489 121.467 1
 7 -11 2 561.527 134.94 1
 8 -11 2 5060.42 889.943 1
 9 -11 2 5653.6 466.478 1
 10 -11 2 1635.66 403.988 1
 -4 -10 2 1218.93 178.738 1
 -3 -10 2 1693.22 225.217 1
 -2 -10 2 1010.43 156.106 1
 -1 -10 2 2594.22 214.049 1
 0 -10 2 2119.91 249.706 1
 1 -10 2 12951.5 1490.13 1
 2 -10 2 5432.72 669.102 1
 3 -10 2 1612.15 170.681 1
 4 -10 2 324.895 100.413 1
 5 -10 2 9058.81 1492.9 1
 6 -10 2 6977.81 995.192 1
 7 -10 2 8135.27 1273.89 1
 8 -10 2 9734.13 1568.34 1
 9 -10 2 192.346 197.542 1
 10 -10 2 137.005 205.809 1
 11 -10 2 245.16 235.404 1
 -5 -9 2 1246.08 184.689 1
 -4 -9 2 66.3576 119.887 1
 -3 -9 2 631.044 139.986 1
 -2 -9 2 4062.1 443.175 1
 -1 -9 2 38.6787 99.9091 1
 0 -9 2 25.2168 90.5466 1
 1 -9 2 115.14 90.7916 1
 2 -9 2 8251.28 1070.21 1
 3 -9 2 2987.78 270.476 1
 4 -9 2 476.684 108.804 1
 5 -9 2 605.128 226.495 1
 6 -9 2 2040.63 258.98 1
 7 -9 2 129.012 110.454 1
 8 -9 2 2378.06 358.629 1
 9 -9 2 1653.12 339.934 1
 10 -9 2 2.59431 191.061 1
 11 -9 2 419.367 235.123 1
 -6 -8 2 3755.06 291.707 1
 -5 -8 2 67.2297 125.634 1
 -4 -8 2 308.444 127.106 1
 -3 -8 2 48.7272 106.159 1
 -2 -8 2 18541.5 640.521 1
 -1 -8 2 555.044 115.335 1
 0 -8 2 3988.97 199.699 1
 1 -8 2 11818.9 1623.81 1
 2 -8 2 19449.6 2320.96 1
 3 -8 2 295.789 80.2524 1
 4 -8 2 8318.13 1354.45 1
 5 -8 2 39549.2 7007.23 1
 6 -8 2 1165.05 186.895 1
 7 -8 2 4437.06 723.639 1
 8 -8 2 1332.44 312.379 1
 9 -8 2 6822.65 469.377 1
 10 -8 2 485.082 211.991 1
 11 -8 2 5651.69 474.863 1
 12 -8 2 110.834 216.459 1
 -7 -7 2 40.1812 133.558 1
 -6 -7 2 2122.63 252.976 1
 -5 -7 2 76.0596 119.538 1
 -4 -7 2 2148.72 535.845 1
 -3 -7 2 1221.2 193.485 1
 -2 -7 2 6093.26 243.608 1
 -1 -7 2 2447.39 175.403 1
 0 -7 2 13528.2 527.339 1
 1 -7 2 17935.8 2097.82 1
 2 -7 2 7981.12 829.089 1
 3 -7 2 23723 3225.15 1
 4 -7 2 10346.4 1973.36 1
 5 -7 2 17481.9 3212.46 1
 6 -7 2 4905.77 885.828 1
 7 -7 2 28029.5 672.938 1
 8 -7 2 608.475 201.287 1
 9 -7 2 541.135 207.715 1
 10 -7 2 903.159 240.037 1
 11 -7 2 8533.54 541.401 1
 12 -7 2 24.8661 212.639 1
 -7 -6 2 3903.91 289.402 1
 -6 -6 2 721.963 155.441 1
 -5 -6 2 1203.84 183.652 1
 -4 -6 2 3057.56 353.057 1
 -3 -6 2 24468.8 2497.74 1
 -2 -6 2 99.5256 94.5093 1
 -1 -6 2 8429.77 220.365 1
 0 -6 2 6709.54 322.24 1
 1 -6 2 22064.3 2205.06 1
 2 -6 2 2029.23 295.729 1
 3 -6 2 105016 16648.3 1
 4 -6 2 4157.98 905.335 1
 5 -6 2 474.308 63.7873 1
 6 -6 2 641.305 163.265 1
 7 -6 2 51467.2 870.118 1
 8 -6 2 29.934 166.589 1
 9 -6 2 4517.71 399.999 1
 10 -6 2 4218.72 422.469 1
 11 -6 2 6604.49 498.233 1
 12 -6 2 203.176 213.025 1
 -8 -5 2 56.421 140.645 1
 -7 -5 2 7413.41 532.047 1
 -6 -5 2 1405.87 220.548 1
 -5 -5 2 1558.85 207.783 1
 -4 -5 2 52.1679 98.6395 1
 -3 -5 2 13670.8 1923.33 1
 -2 -5 2 1246.14 293.385 1
 -1 -5 2 28287.1 1818.13 1
 0 -5 2 208.853 66.0313 1
 1 -5 2 234.61 64.9616 1
 2 -5 2 2161.29 135.813 1
 3 -5 2 36090.2 6305.83 1
 4 -5 2 616.54 148.777 1
 5 -5 2 9068.15 675.673 1
 6 -5 2 1867.24 256.426 1
 7 -5 2 10020.2 438.061 1
 8 -5 2 2068.06 344.984 1
 9 -5 2 6212.57 430.95 1
 10 -5 2 3835.79 391.452 1
 11 -5 2 1161.12 262.284 1
 12 -5 2 1589.3 380.742 1
 -9 -4 2 972.602 184.631 1
 -8 -4 2 218.232 199.899 1
 -7 -4 2 13466.2 556.123 1
 -6 -4 2 510.84 190.474 1
 -5 -4 2 21873.6 587.553 1
 -4 -4 2 8104.27 367.596 1
 -3 -4 2 9433.69 1035.34 1
 -2 -4 2 3735.94 420.808 1
 -1 -4 2 33535.9 3616.68 1
 0 -4 2 24534.6 247.321 1
 1 -4 2 10873.3 1115.91 1
 2 -4 2 29682.8 4508.54 1
 3 -4 2 12049.1 1976.96 1
 4 -4 2 2425.55 108.74 1
 5 -4 2 25597.1 2021.36 1
 6 -4 2 16713.3 473.001 1
 7 -4 2 448.686 168.621 1
 8 -4 2 2866.1 337.824 1
 9 -4 2 3283.59 378.534 1
 10 -4 2 3051.94 393.134 1
 11 -4 2 932.706 245.202 1
 12 -4 2 3821.56 440.815 1
 -9 -3 2 4759.62 437.462 1
 -8 -3 2 136.529 185.602 1
 -7 -3 2 2408.93 337.464 1
 -6 -3 2 7898.31 416.693 1
 -5 -3 2 19180.9 522.468 1
 -4 -3 2 2122.64 224.818 1
 -3 -3 2 1455.94 197.093 1
 -2 -3 2 42269.8 551.303 1
 -1 -3 2 14681.8 2105.22 1
 0 -3 2 6522.3 124.785 1
 1 -3 2 2181.14 158.666 1
 2 -3 2 47616.8 7883.58 1
 3 -3 2 1245.03 120.449 1
 4 -3 2 1467.57 152.685 1
 5 -3 2 1661.2 183.167 1
 6 -3 2 6458.7 338.959 1
 7 -3 2 2998.3 304.841 1
 8 -3 2 335.89 178.81 1
 9 -3 2 1889.91 325.07 1
 10 -3 2 789.325 227.967 1
 11 -3 2 4.64068 193.029 1
 -10 -2 2 175.13 204.262 1
 -9 -2 2 3810.93 408.145 1
 -8 -2 2 2906.84 357.86 1
 -7 -2 2 1557.32 303.571 1
 -6 -2 2 10194.7 418.931 1
 -5 -2 2 6077.83 307.522 1
 -4 -2 2 1051.99 197.093 1
 -3 -2 2 9167.83 312.364 1
 -2 -2 2 47868.1 513.417 1
 -1 -2 2 180.202 58.5831 1
 0 -2 2 5160.94 83.0841 1
 1 -2 2 4180.67 291.454 1
 2 -2 2 41571.2 2085.39 1
 3 -2 2 9138.2 467.748 1
 4 -2 2 8469.89 628.989 1
 5 -2 2 26052.2 520.533 1
 6 -2 2 10688.4 401.04 1
 7 -2 2 273.948 158.33 1
 8 -2 2 1796.61 322.754 1
 9 -2 2 13130 548.611 1
 10 -2 2 242.482 187.85 1
 11 -2 2 1616.77 363.08 1
 -10 -1 2 376.262 218.038 1
 -9 -1 2 175.345 188.892 1
 -8 -1 2 1398.11 299.103 1
 -7 -1 2 421.073 178.454 1
 -6 -1 2 1283.12 247.73 1
 -5 -1 2 728.427 148.41 1
 -4 -1 2 87.1855 107.926 1
 -3 -1 2 1100.08 163.874 1
 -1 -1 2 6116.4 157.265 1
 0 -1 2 7960.95 140.079 1
 1 -1 2 19710.5 882.102 1
 2 -1 2 18247.7 659.427 1
 3 -1 2 4299.08 232.997 1
 4 -1 2 623.874 140.695 1
 5 -1 2 36612.4 609.037 1
 6 -1 2 6241.39 340.329 1
 7 -1 2 7468.16 387.682 1
 8 -1 2 368.952 186.613 1
 9 -1 2 6596.49 440.102 1
 10 -1 2 1249.2 252.959 1
 11 -1 2 3715 412.005 1
 -11 0 2 106.182 215.734 1
 -10 0 2 3694.61 412.101 1
 -9 0 2 8456.77 488.052 1
 -8 0 2 2975.38 352.337 1
 -7 0 2 2244.05 288.511 1
 -6 0 2 6406.06 327.526 1
 -5 0 2 60373.9 761.352 1
 -4 0 2 2094.61 231.059 1
 -3 0 2 37634.8 458.575 1
 -2 0 2 195.837 58.7932 1
 -1 0 2 24916.2 1090.97 1
 0 0 2 3856.98 48.4457 1
 1 0 2 84865.1 3258.16 1
 2 0 2 16166 1484.45 1
 3 0 2 19793.2 361.556 1
 4 0 2 2076.33 227.163 1
 5 0 2 21110.6 481.823 1
 6 0 2 615.402 164.21 1
 7 0 2 25209.5 631.036 1
 8 0 2 528.676 194.049 1
 9 0 2 707.711 206.553 1
 10 0 2 1918.17 334.339 1
 -11 1 2 1688.72 396.583 1
 -10 1 2 2755.38 390.913 1
 -9 1 2 6855.65 454.165 1
 -8 1 2 2646.27 325.976 1
 -7 1 2 22014 575.808 1
 -6 1 2 3339.7 267.962 1
 -5 1 2 11686.7 368.419 1
 -4 1 2 10369.2 303.853 1
 -3 1 2 127269 23318.8 1
 -2 1 2 1962.28 273.828 1
 -1 1 2 249.803 95.6748 1
 0 1 2 20179.4 476.76 1
 1 1 2 58063.5 3359.32 1
 2 1 2 9896.87 217.521 1
 3 1 2 5421.22 242.543 1
 4 1 2 4306.35 255.002 1
 5 1 2 5702.27 298.63 1
 6 1 2 2160.91 273.905 1
 7 1 2 8349.45 424.807 1
 8 1 2 37.527 156.647 1
 9 1 2 47.1749 174.223 1
 10 1 2 2287.51 363.176 1
 -12 2 2 208.352 208.352 1
 -11 2 2 8886.95 543.716 1
 -10 2 2 1111.14 261.215 1
 -9 2 2 2774.32 372.721 1
 -8 2 2 2347.09 333.74 1
 -7 2 2 74856.5 986.121 1
 -6 2 2 506.143 131.653 1
 -5 2 2 2519.22 232.815 1
 -4 2 2 38247.4 5976.98 1
 -3 2 2 143828 28882.8 1
 -2 2 2 9120.29 953.097 1
 -1 2 2 21901.7 1006.5 1
 0 2 2 63537.6 1927.07 1
 1 2 2 33055.8 698.538 1
 2 2 2 10445.6 254.554 1
 3 2 2 19971.9 1865.15 1
 4 2 2 17558 419.553 1
 5 2 2 49.4263 118.764 1
 6 2 2 6373.17 364.369 1
 7 2 2 661.256 191.168 1
 8 2 2 625.236 197.317 1
 9 2 2 351.251 194.29 1
 -12 3 2 169.194 238.007 1
 -11 3 2 5417.2 475.604 1
 -10 3 2 249.691 208.618 1
 -9 3 2 1623.35 327.757 1
 -8 3 2 1137.83 276.411 1
 -7 3 2 18017.8 502.58 1
 -6 3 2 7874.58 318.118 1
 -5 3 2 30959.5 5015.31 1
 -4 3 2 17565.9 2735.91 1
 -3 3 2 32646.9 2803.93 1
 -2 3 2 35296.6 1312.41 1
 -1 3 2 27155.9 6963.59 1
 0 3 2 18850.1 1526.98 1
 1 3 2 9527.03 510.323 1
 2 3 2 32709.7 345.358 1
 3 3 2 6652.1 218.126 1
 4 3 2 4906.38 875.385 1
 5 3 2 129.658 102.81 1
 6 3 2 10039.3 2093.67 1
 7 3 2 221.923 130.262 1
 8 3 2 29.3339 178.82 1
 9 3 2 177.364 141.524 1
 -12 4 2 2512.1 448.847 1
 -11 4 2 2909.43 428.182 1
 -10 4 2 3433.6 413.235 1
 -9 4 2 5060.31 405.48 1
 -8 4 2 12739.5 488.594 1
 -7 4 2 159.676 130.022 1
 -6 4 2 552.745 94.1694 1
 -5 4 2 21652.1 3609.86 1
 -4 4 2 14164.5 2501.36 1
 -3 4 2 14889.5 1061.34 1
 -2 4 2 53854.4 2908.3 1
 -1 4 2 16258.1 651.46 1
 0 4 2 1439.64 123.545 1
 1 4 2 5943 193.258 1
 2 4 2 52171.5 460.821 1
 3 4 2 2077.85 162.245 1
 4 4 2 975.24 133.587 1
 5 4 2 730.199 215.911 1
 6 4 2 7184.76 2032.25 1
 7 4 2 894.961 234.295 1
 8 4 2 418.203 146.715 1
 -12 5 2 5590.47 514.23 1
 -11 5 2 196.307 212.722 1
 -10 5 2 241.571 188.643 1
 -9 5 2 42.3601 155.926 1
 -8 5 2 6637.85 383.622 1
 -7 5 2 1428.37 327.686 1
 -6 5 2 1466.98 276.318 1
 -5 5 2 1233.46 167.722 1
 -4 5 2 1698.31 182.736 1
 -3 5 2 15325.3 908.861 1
 -2 5 2 1358.51 118.132 1
 -1 5 2 7466.27 242.143 1
 0 5 2 362.949 82.1902 1
 1 5 2 236.17 71.6 1
 2 5 2 2994.38 168.613 1
 3 5 2 4034.15 333.998 1
 4 5 2 549.214 125.987 1
 5 5 2 4720.52 1024.82 1
 6 5 2 793.153 249.928 1
 7 5 2 21.8773 118.93 1
 8 5 2 36.3779 131.52 1
 -12 6 2 8536.31 566.672 1
 -11 6 2 595.201 223.249 1
 -10 6 2 1552.76 321.978 1
 -9 6 2 5422.03 393.357 1
 -8 6 2 11681.5 1530.42 1
 -7 6 2 3956.07 598.28 1
 -6 6 2 4639.74 1116.99 1
 -5 6 2 51302.9 9476.37 1
 -4 6 2 60.5282 41.8768 1
 -3 6 2 107.133 65.1854 1
 -2 6 2 290.657 129.912 1
 -1 6 2 55244.4 2438.19 1
 0 6 2 3443.28 141.554 1
 1 6 2 18361.5 436.517 1
 2 6 2 2177.07 171.31 1
 3 6 2 3123.71 205.311 1
 4 6 2 110.869 106.163 1
 5 6 2 10132.3 2288.03 1
 6 6 2 437.276 132.788 1
 7 6 2 904.136 269.25 1
 -12 7 2 2435.44 415.066 1
 -11 7 2 28.7346 181.81 1
 -10 7 2 1818.4 323.091 1
 -9 7 2 9211.65 444.745 1
 -8 7 2 6413.8 1270.03 1
 -7 7 2 7038.23 1280.08 1
 -6 7 2 391.036 99.8885 1
 -5 7 2 40850.3 3151.21 1
 -4 7 2 8771.65 1150.33 1
 -3 7 2 31442.7 2727.49 1
 -2 7 2 2194.34 137.444 1
 -1 7 2 26459.1 946.119 1
 0 7 2 14056.8 268.355 1
 1 7 2 18674.9 326.336 1
 2 7 2 3385.85 226.143 1
 3 7 2 1858.81 317.353 1
 4 7 2 5920.67 270.511 1
 5 7 2 4393.73 1209.63 1
 6 7 2 71.6234 199.437 1
 -12 8 2 39.3509 191.912 1
 -11 8 2 253.804 197.296 1
 -10 8 2 702.047 204.056 1
 -9 8 2 13369.9 2693.52 1
 -8 8 2 231.102 117.554 1
 -7 8 2 24847.9 4038.62 1
 -6 8 2 325.629 108.187 1
 -5 8 2 5929.24 955.318 1
 -4 8 2 5100.89 693.061 1
 -3 8 2 50333.1 5123.57 1
 -2 8 2 1876.43 154.784 1
 -1 8 2 215.409 83.0608 1
 0 8 2 19855.6 409.983 1
 1 8 2 23844.1 389.471 1
 2 8 2 84.6425 93.3117 1
 3 8 2 1293.31 168.973 1
 4 8 2 9389.35 2119.87 1
 5 8 2 1898.44 359.652 1
 -12 9 2 55.5032 189.583 1
 -11 9 2 550.656 213.513 1
 -10 9 2 723.541 215.319 1
 -9 9 2 3158.83 427.65 1
 -8 9 2 645.42 136.589 1
 -7 9 2 8727.76 1287.41 1
 -6 9 2 757.899 129.514 1
 -5 9 2 31.8396 89.8903 1
 -4 9 2 9793.38 980.181 1
 -3 9 2 20416.6 890.15 1
 -2 9 2 570.426 107.756 1
 -1 9 2 1196.92 158.584 1
 0 9 2 10327.9 472.555 1
 1 9 2 3481.97 255.951 1
 2 9 2 2121.5 189.003 1
 3 9 2 1810.8 360.327 1
 4 9 2 3808 422.961 1
 -11 10 2 3580.13 408.201 1
 -10 10 2 13104.6 2303.63 1
 -9 10 2 204.984 123.958 1
 -8 10 2 4204.65 976.1 1
 -7 10 2 2326.77 290.589 1
 -6 10 2 6372.76 795.35 1
 -5 10 2 7093.01 854.837 1
 -4 10 2 13045.2 1514.54 1
 -3 10 2 295.58 99.1816 1
 -2 10 2 2117.91 362.144 1
 -1 10 2 6606.13 605.924 1
 0 10 2 6133.92 956.167 1
 1 10 2 938.261 230.256 1
 2 10 2 6588.12 476.468 1
 3 10 2 133.441 196.932 1
 -11 11 2 842.901 231.487 1
 -10 11 2 3997.8 535.808 1
 -9 11 2 42.4256 120.491 1
 -8 11 2 9186.09 1247.14 1
 -7 11 2 111.898 113.643 1
 -6 11 2 604.452 137.679 1
 -5 11 2 0.79355 95.4295 1
 -4 11 2 6845.57 979.799 1
 -3 11 2 1996.37 245.09 1
 -2 11 2 231.255 94.3824 1
 -1 11 2 417.575 185.417 1
 0 11 2 305.502 184.885 1
 1 11 2 599.777 225.948 1
 2 11 2 997.166 251.629 1
 -10 12 2 77.5732 129.198 1
 -9 12 2 18.7697 124.674 1
 -8 12 2 12117.4 1823.58 1
 -7 12 2 2728.71 254.865 1
 -6 12 2 1324.17 193.27 1
 -5 12 2 5734.01 566.892 1
 -4 12 2 2460.95 642.456 1
 -3 12 2 2887.13 322.384 1
 -2 12 2 958.715 220.171 1
 -1 12 2 10110.2 511.55 1
 0 12 2 282.149 184.229 1
 -8 13 2 1231.58 475.93 1
 -7 13 2 715.732 219.225 1
 -6 13 2 631.842 138.724 1
 -5 13 2 9174.35 484.726 1
 -4 13 2 82.5611 157.618 1
 -3 13 2 332.608 187.705 1
 -2 13 2 124.155 167.762 1
 2 -13 3 290.796 180.75 1
 3 -13 3 327.059 180.022 1
 4 -13 3 2916.94 354.679 1
 5 -13 3 759.72 226.057 1
 6 -13 3 1798.25 355.139 1
 7 -13 3 129.924 201.594 1
 8 -13 3 132.986 211.52 1
 -1 -12 3 114.927 151.724 1
 0 -12 3 6513.09 434.671 1
 1 -12 3 2110.92 322.736 1
 2 -12 3 2429.53 420.543 1
 3 -12 3 4202.76 688.571 1
 4 -12 3 945.574 158.886 1
 5 -12 3 3247.67 344.934 1
 6 -12 3 2643.73 534.653 1
 7 -12 3 11804.6 2364.77 1
 8 -12 3 963.743 177.568 1
 9 -12 3 377.135 237.969 1
 -2 -11 3 993.99 222.93 1
 -1 -11 3 1629.29 209.094 1
 0 -11 3 2987.52 326.87 1
 1 -11 3 52.6479 99.4121 1
 2 -11 3 1808.19 315.301 1
 3 -11 3 16614 1969.05 1
 4 -11 3 1014.66 257.666 1
 5 -11 3 3387.81 674.232 1
 6 -11 3 49.9336 105.901 1
 7 -11 3 14409.7 2453.04 1
 8 -11 3 650.802 228.652 1
 9 -11 3 5007.28 468.428 1
 10 -11 3 942.401 282.335 1
 -4 -10 3 132.115 127.292 1
 -3 -10 3 1128.13 270.125 1
 -2 -10 3 2683.82 232.129 1
 -1 -10 3 14829.1 921.76 1
 0 -10 3 1661.09 484.799 1
 1 -10 3 3850.52 485.955 1
 2 -10 3 219.287 97.5604 1
 3 -10 3 17796.5 2843.37 1
 4 -10 3 1213.43 274.885 1
 5 -10 3 22824.9 4532.91 1
 6 -10 3 5423.36 1006.22 1
 7 -10 3 2147.41 219.427 1
 8 -10 3 737.74 237.648 1
 9 -10 3 13531.2 634.645 1
 10 -10 3 2196.54 424.315 1
 11 -10 3 1.79272 220.225 1
 -5 -9 3 3004.43 265.23 1
 -4 -9 3 473.756 138.021 1
 -3 -9 3 235.645 117.948 1
 -2 -9 3 987.489 295.312 1
 -1 -9 3 8023.01 480.576 1
 0 -9 3 136.676 94.986 1
 1 -9 3 6347.65 856.004 1
 2 -9 3 3870.99 720.552 1
 3 -9 3 1755.08 269.425 1
 4 -9 3 4130.9 821.492 1
 5 -9 3 18326.7 3209.57 1
 6 -9 3 592.745 120.783 1
 7 -9 3 308.796 184.725 1
 8 -9 3 7396.28 465.357 1
 9 -9 3 6027.64 458.682 1
 10 -9 3 105.272 207.529 1
 11 -9 3 97.0641 219.871 1
 -6 -8 3 1622.12 251.291 1
 -5 -8 3 8041.88 974.061 1
 -4 -8 3 160.83 119.254 1
 -3 -8 3 2447.57 219.492 1
 -2 -8 3 19007 387.977 1
 -1 -8 3 5306.83 229.752 1
 0 -8 3 1481.56 161.777 1
 1 -8 3 7147.73 871.321 1
 2 -8 3 19245.1 2754.14 1
 3 -8 3 873.196 246.187 1
 4 -8 3 14288.5 2330.46 1
 5 -8 3 3556.1 587.384 1
 6 -8 3 1112.21 159.916 1
 7 -8 3 6426.84 426.999 1
 8 -8 3 13491.5 572.697 1
 9 -8 3 139.031 190.707 1
 10 -8 3 1775.6 385.371 1
 11 -8 3 97.2538 212.345 1
 -7 -7 3 321.401 152.562 1
 -6 -7 3 3437.68 696.543 1
 -5 -7 3 3803.62 268.5 1
 -4 -7 3 3330.22 634.341 1
 -3 -7 3 2414.52 208.421 1
 -2 -7 3 12961 1059.71 1
 -1 -7 3 5994.76 245.027 1
 0 -7 3 23098.8 1343.78 1
 1 -7 3 744.762 102.846 1
 2 -7 3 9054.81 1448.31 1
 3 -7 3 1168.27 183.961 1
 4 -7 3 26056.2 4378.86 1
 5 -7 3 553.475 99.9815 1
 6 -7 3 57.6063 57.6063 1
 7 -7 3 93.8566 154.759 1
 8 -7 3 5275.82 404.576 1
 9 -7 3 817.985 241.44 1
 10 -7 3 2030.68 388.275 1
 11 -7 3 715.302 246.265 1
 -7 -6 3 2713.25 270.141 1
 -6 -6 3 5683.57 719.276 1
 -5 -6 3 41.309 108.476 1
 -4 -6 3 21486 3891.62 1
 -3 -6 3 2430.5 424.72 1
 -2 -6 3 5694.11 570.044 1
 -1 -6 3 44.4304 68.0811 1
 0 -6 3 64398.5 2851.45 1
 1 -6 3 554.698 117.092 1
 2 -6 3 615.684 113.348 1
 3 -6 3 7859.9 1266.86 1
 4 -6 3 42814.9 7733.18 1
 5 -6 3 11039.6 541.054 1
 6 -6 3 5145.01 581.309 1
 7 -6 3 19038.6 1357.6 1
 8 -6 3 670.92 209.133 1
 9 -6 3 715.417 232.458 1
 10 -6 3 676.759 231.819 1
 11 -6 3 6246.53 475.207 1
 -8 -5 3 847.89 176.418 1
 -7 -5 3 92.9826 130.397 1
 -6 -5 3 799.028 156.107 1
 -5 -5 3 92.0144 164.514 1
 -4 -5 3 7110.36 995.612 1
 -3 -5 3 282.886 94.166 1
 -2 -5 3 1659.7 227.545 1
 -1 -5 3 320.863 71.5464 1
 0 -5 3 14630.2 219.924 1
 1 -5 3 946.712 104.522 1
 2 -5 3 1719.27 186.493 1
 3 -5 3 16796 3008.41 1
 4 -5 3 5738.29 454.346 1
 5 -5 3 66.5056 56.4021 1
 6 -5 3 148.933 66.3704 1
 7 -5 3 18789.7 573.965 1
 8 -5 3 806.516 215.605 1
 9 -5 3 992.534 235.263 1
 10 -5 3 925.289 242.218 1
 11 -5 3 4004.02 435.184 1
 -9 -4 3 436.188 231.294 1
 -8 -4 3 1137.79 250.408 1
 -7 -4 3 5635.32 431.233 1
 -6 -4 3 88.0459 169.821 1
 -5 -4 3 450.687 172.036 1
 -4 -4 3 1291.75 251.591 1
 -3 -4 3 28643.2 562.462 1
 -2 -4 3 11963.1 2027.37 1
 -1 -4 3 3544.66 416.959 1
 0 -4 3 2665.74 111.611 1
 1 -4 3 5548.03 480.279 1
 2 -4 3 12485.7 2153.22 1
 3 -4 3 34530.9 518.429 1
 4 -4 3 10190.8 783.223 1
 5 -4 3 7527.25 660.361 1
 6 -4 3 1897.24 339.246 1
 7 -4 3 15544.5 531.353 1
 8 -4 3 51.3616 157.803 1
 9 -4 3 8726.33 485.342 1
 10 -4 3 3900.31 414.466 1
 11 -4 3 1105.75 263.877 1
 -9 -3 3 463.241 227.683 1
 -8 -3 3 35.1894 176.15 1
 -7 -3 3 13284.9 540.297 1
 -6 -3 3 1864.59 308.252 1
 -5 -3 3 6134.22 355.095 1
 -4 -3 3 3623.13 271.494 1
 -3 -3 3 25217.3 493.878 1
 -2 -3 3 3928.96 255.112 1
 -1 -3 3 21111.3 3306.42 1
 0 -3 3 13462.1 195.806 1
 1 -3 3 8835.92 914.552 1
 2 -3 3 12692.5 1249.67 1
 3 -3 3 14711.3 713.961 1
 4 -3 3 1486.19 123.265 1
 5 -3 3 936.422 133.694 1
 6 -3 3 10574.9 409.425 1
 7 -3 3 4274.75 338.804 1
 8 -3 3 2842.09 349.44 1
 9 -3 3 2311.18 338.858 1
 10 -3 3 1533.22 335.463 1
 11 -3 3 381.004 210.511 1
 -10 -2 3 114.744 189.651 1
 -9 -2 3 5021.18 438.432 1
 -8 -2 3 236.357 180.14 1
 -7 -2 3 8816.39 449.993 1
 -6 -2 3 3779.97 322.898 1
 -5 -2 3 39719.3 685.485 1
 -4 -2 3 20740.1 466.984 1
 -3 -2 3 7024.03 289.355 1
 -2 -2 3 52780.5 571.269 1
 -1 -2 3 58940.2 524.302 1
 0 -2 3 22602.1 294.859 1
 1 -2 3 2311.48 168.241 1
 2 -2 3 89192.5 3792.09 1
 3 -2 3 5887.62 268.75 1
 4 -2 3 1053.13 127.321 1
 5 -2 3 2908.15 323.012 1
 6 -2 3 27489.4 595.125 1
 7 -2 3 148.888 154.324 1
 8 -2 3 8279.83 442.494 1
 9 -2 3 67.0487 169.465 1
 10 -2 3 791.561 225.396 1
 11 -2 3 90.967 190.178 1
 -11 -1 3 928.261 267.962 1
 -10 -1 3 294.205 216.348 1
 -9 -1 3 5026.02 409.129 1
 -8 -1 3 609.419 202.816 1
 -7 -1 3 395.744 177.001 1
 -6 -1 3 15538.5 477.815 1
 -5 -1 3 36057.3 625.078 1
 -4 -1 3 1640.18 219.431 1
 -3 -1 3 258.452 104.723 1
 -2 -1 3 138375 1095.67 1
 -1 -1 3 133078 5522.17 1
 0 -1 3 36646.2 1420.58 1
 1 -1 3 1892.32 100.928 1
 2 -1 3 119620 3424.7 1
 3 -1 3 34708.9 3391.13 1
 4 -1 3 22319.6 3129.07 1
 5 -1 3 1813.25 221.212 1
 6 -1 3 13693.8 447.158 1
 7 -1 3 567.387 177.458 1
 8 -1 3 6929.48 414.361 1
 9 -1 3 650.443 210.648 1
 10 -1 3 132.044 186.587 1
 11 -1 3 405.979 206.999 1
 -11 0 3 196.27 196.27 1
 -10 0 3 2791.78 398.061 1
 -9 0 3 3046.08 376.34 1
 -8 0 3 5467.8 404.619 1
 -7 0 3 3481.61 315.867 1
 -6 0 3 36638.6 671.25 1
 -5 0 3 219.527 118.116 1
 -4 0 3 8110.95 310.253 1
 -3 0 3 19515.2 347.462 1
 -2 0 3 114122 9397.61 1
 -1 0 3 971.147 60.7888 1
 0 0 3 95243.5 1475.42 1
 1 0 3 601.168 41.5723 1
 2 0 3 15378.3 1852.24 1
 3 0 3 449.794 134.364 1
 4 0 3 81348.4 801.519 1
 5 0 3 7244.56 318.504 1
 6 0 3 343.964 147.63 1
 7 0 3 5685.18 369.156 1
 8 0 3 6495.43 412.448 1
 9 0 3 1800.82 317.231 1
 10 0 3 8.92713 168.645 1
 -11 1 3 359.046 232.212 1
 -10 1 3 7593.59 485.143 1
 -9 1 3 142.391 183.707 1
 -8 1 3 488.216 192.196 1
 -7 1 3 220.329 150.835 1
 -6 1 3 11937.4 397.4 1
 -5 1 3 622.613 134.022 1
 -4 1 3 6788.19 267.91 1
 -3 1 3 574.563 79.6982 1
 -2 1 3 5868.59 458.601 1
 -1 1 3 711.653 43.8559 1
 0 1 3 50676.9 1313.08 1
 1 1 3 1064.65 62.2427 1
 2 1 3 45.6821 51.6822 1
 3 1 3 3302.58 211.613 1
 4 1 3 8961.98 309.178 1
 5 1 3 323.94 130.903 1
 6 1 3 573.837 164.84 1
 7 1 3 3560.45 331.166 1
 8 1 3 634.599 194.947 1
 9 1 3 6.05429 162.724 1
 10 1 3 57.7573 173.946 1
 -12 2 3 243.386 245.679 1
 -11 2 3 1280.41 294.312 1
 -10 2 3 13968.8 606.759 1
 -9 2 3 1614.67 340.669 1
 -8 2 3 675.074 197.155 1
 -7 2 3 12072.1 442.508 1
 -6 2 3 4262.82 276.763 1
 -5 2 3 7622.92 296.415 1
 -4 2 3 4332.58 788.99 1
 -3 2 3 35829.7 5443.45 1
 -2 2 3 10318.2 737.006 1
 -1 2 3 3550.42 137.845 1
 0 2 3 337.045 105.523 1
 1 2 3 18095.9 843.199 1
 2 2 3 20758.6 2081.63 1
 3 2 3 7053.66 1107.08 1
 4 2 3 3760.46 282.559 1
 5 2 3 881.377 191.932 1
 6 2 3 473.025 123.167 1
 7 2 3 8262.93 1376.97 1
 8 2 3 632.871 150.077 1
 9 2 3 128.73 200.264 1
 -12 3 3 157.761 211.264 1
 -11 3 3 3619.44 442.002 1
 -10 3 3 3117.91 405.926 1
 -9 3 3 112.692 179.278 1
 -8 3 3 73.0662 152.267 1
 -7 3 3 16185.4 479.28 1
 -6 3 3 3085.71 243.353 1
 -5 3 3 73.27 73.0444 1
 -4 3 3 5419.69 734.135 1
 -3 3 3 53304.9 5650.47 1
 -2 3 3 1102.48 51.8835 1
 -1 3 3 1193.08 65.9487 1
 0 3 3 38099.8 1659.11 1
 1 3 3 26266.9 307.512 1
 2 3 3 1830.6 169.011 1
 3 3 3 2685.79 248.661 1
 4 3 3 13107.1 2724.65 1
 5 3 3 2465.02 545.983 1
 6 3 3 2843.92 959.887 1
 7 3 3 1851.8 231.054 1
 8 3 3 718.065 210.434 1
 9 3 3 27.098 126.992 1
 -12 4 3 911.417 285.085 1
 -11 4 3 5687.32 487.183 1
 -10 4 3 210.704 194.233 1
 -9 4 3 2127.31 337.131 1
 -8 4 3 369.402 168.255 1
 -7 4 3 24545.8 562.516 1
 -6 4 3 502.728 91.0612 1
 -5 4 3 32368.8 5961.36 1
 -4 4 3 17077 1432.62 1
 -3 4 3 28051 1211.35 1
 -2 4 3 11014.4 525.959 1
 -1 4 3 44610.3 2170.66 1
 0 4 3 71527.3 5728.38 1
 1 4 3 10313.4 180.297 1
 2 4 3 40638.8 1880.66 1
 3 4 3 6737.16 845.676 1
 4 4 3 9729.4 1799.03 1
 5 4 3 303.974 116.136 1
 6 4 3 17454.8 5826.58 1
 7 4 3 472.62 136.357 1
 8 4 3 107.894 118.267 1
 -12 5 3 873.238 275.436 1
 -11 5 3 4737.56 457.628 1
 -10 5 3 1015.67 238.989 1
 -9 5 3 174.105 171.128 1
 -8 5 3 3217.04 306.624 1
 -7 5 3 5680.21 951.859 1
 -6 5 3 954.434 280.937 1
 -5 5 3 8105.87 1458.68 1
 -4 5 3 15114.8 1300.43 1
 -3 5 3 4784.38 487.05 1
 -2 5 3 34871.7 2142.41 1
 -1 5 3 19373.4 632.461 1
 0 5 3 3495.71 120.246 1
 1 5 3 6851.34 223.429 1
 2 5 3 41903.1 1059.98 1
 3 5 3 7521.5 424.831 1
 4 5 3 50.8954 101.167 1
 5 5 3 1743.09 550.004 1
 6 5 3 11383.1 5640.36 1
 7 5 3 314.659 132.737 1
 -12 6 3 6014.8 514.878 1
 -11 6 3 1832.84 374.301 1
 -10 6 3 778.87 218.559 1
 -9 6 3 703.404 194.731 1
 -8 6 3 36422.2 5648.46 1
 -7 6 3 82.407 92.2 1
 -6 6 3 8461.17 1112.86 1
 -5 6 3 956.229 133.781 1
 -4 6 3 17480.9 1290.11 1
 -3 6 3 1714.42 133.059 1
 -2 6 3 52529.8 2222.45 1
 -1 6 3 31.9429 50.2934 1
 0 6 3 1735.76 115.35 1
 1 6 3 57.5474 63.1812 1
 2 6 3 29316.6 531.58 1
 3 6 3 56.2079 87.7211 1
 4 6 3 8953.76 1745.17 1
 5 6 3 2245.76 583.11 1
 6 6 3 2881.78 1069.86 1
 7 6 3 567.564 253.677 1
 -12 7 3 10850.9 592.338 1
 -11 7 3 1254.64 262.091 1
 -10 7 3 2300.43 341.724 1
 -9 7 3 347.79 133.028 1
 -8 7 3 21366.1 3266.46 1
 -7 7 3 2296.74 228.127 1
 -6 7 3 14999.8 2104.11 1
 -5 7 3 2316.49 335.827 1
 -4 7 3 2451.29 413.557 1
 -3 7 3 1064.77 123.82 1
 -2 7 3 14618.1 654.944 1
 -1 7 3 1113.41 119.332 1
 0 7 3 2080.24 139.504 1
 1 7 3 568.823 95.509 1
 2 7 3 1301.47 153.749 1
 3 7 3 130.031 89.6053 1
 4 7 3 2891.38 717.248 1
 5 7 3 996.382 260.628 1
 6 7 3 73.3021 205.133 1
 -12 8 3 4842.69 444.65 1
 -11 8 3 118.08 183.994 1
 -10 8 3 11985.8 534.276 1
 -9 8 3 4095.85 360.256 1
 -8 8 3 2786.18 472.543 1
 -7 8 3 3740.27 738.967 1
 -6 8 3 20638 3173.12 1
 -5 8 3 13342.7 1955.43 1
 -4 8 3 256.571 89.7374 1
 -3 8 3 14724.7 1351.27 1
 -2 8 3 1365.92 143.267 1
 -1 8 3 2898.38 162.05 1
 0 8 3 2788.83 165.822 1
 1 8 3 8793.14 322.817 1
 2 8 3 1175.75 380.211 1
 3 8 3 2.48991 176.203 1
 4 8 3 81.5449 190.735 1
 5 8 3 1544.17 351.083 1
 -12 9 3 9.56379 188.614 1
 -11 9 3 449.097 210.388 1
 -10 9 3 6337.68 1277.32 1
 -9 9 3 409.494 135.825 1
 -8 9 3 250.785 119.961 1
 -7 9 3 7023.62 1246.26 1
 -6 9 3 6477.68 994.8 1
 -5 9 3 155.491 94.781 1
 -4 9 3 459.524 103.975 1
 -3 9 3 17745.2 1346.09 1
 -2 9 3 27.989 77.4939 1
 -1 9 3 282.084 86.8412 1
 0 9 3 911.542 126.421 1
 1 9 3 5274.14 394.087 1
 2 9 3 392.652 216.404 1
 3 9 3 335.202 213.608 1
 4 9 3 2748.72 404.469 1
 -11 10 3 1404.63 333.934 1
 -10 10 3 107.233 122.51 1
 -9 10 3 1664.12 407.587 1
 -8 10 3 7402.43 1220.27 1
 -7 10 3 12737.8 2299.42 1
 -6 10 3 6415.33 897.119 1
 -5 10 3 1256.14 197.063 1
 -4 10 3 145.624 93.3715 1
 -3 10 3 10794.7 821.397 1
 -2 10 3 3486.59 500.367 1
 -1 10 3 5239.18 397.564 1
 0 10 3 12081.5 523.128 1
 1 10 3 3657.77 384.608 1
 2 10 3 264.356 195.77 1
 3 10 3 1355.17 292.568 1
 -11 11 3 2329.33 273.56 1
 -10 11 3 4829.57 397.38 1
 -9 11 3 797.487 159.443 1
 -8 11 3 280.399 126.484 1
 -7 11 3 1845.92 227.906 1
 -6 11 3 6680.42 886.29 1
 -5 11 3 239.651 99.9774 1
 -4 11 3 5301.61 1254.82 1
 -3 11 3 1004.13 221.034 1
 -2 11 3 58.9058 161.616 1
 -1 11 3 401.767 191.927 1
 0 11 3 5779.7 419.994 1
 1 11 3 530.147 223.507 1
 -10 12 3 8144.49 1037.16 1
 -9 12 3 67.8096 117.596 1
 -8 12 3 14852.6 2443.44 1
 -7 12 3 169.813 182.423 1
 -6 12 3 1647.64 407.398 1
 -5 12 3 256.87 183.588 1
 -4 12 3 17780.6 615.594 1
 -3 12 3 844.52 219.177 1
 -2 12 3 1667.89 315.85 1
 -1 12 3 451.398 201.526 1
 -8 13 3 11839.9 2476.14 1
 -7 13 3 248.842 203.717 1
 -6 13 3 966.199 240.94 1
 -5 13 3 2309.13 346.444 1
 -4 13 3 8380.24 484.029 1
 -3 13 3 251.333 190.176 1
 2 -13 4 551.441 219.357 1
 3 -13 4 1455.02 273.264 1
 4 -13 4 2164.7 356.206 1
 5 -13 4 574.318 217.902 1
 6 -13 4 152.37 204.936 1
 7 -13 4 2180.44 416.181 1
 8 -13 4 3014.1 452.698 1
 0 -12 4 8274.83 491.932 1
 1 -12 4 162.393 174.741 1
 2 -12 4 366.354 188.332 1
 3 -12 4 757.771 215.079 1
 4 -12 4 10709.6 522.61 1
 5 -12 4 513.166 210.697 1
 6 -12 4 4935.02 443.427 1
 7 -12 4 140.317 208.052 1
 8 -12 4 2328.12 424.208 1
 9 -12 4 579.051 257.869 1
 -2 -11 4 123.126 159.311 1
 -1 -11 4 120.852 174.776 1
 0 -11 4 11788.1 531.614 1
 1 -11 4 791.687 187.752 1
 2 -11 4 2897.29 608.649 1
 3 -11 4 944.631 245.798 1
 4 -11 4 6933.45 1371.25 1
 5 -11 4 12.4763 101.608 1
 6 -11 4 9260 1897.67 1
 7 -11 4 1660.43 365.072 1
 8 -11 4 106.561 210.862 1
 9 -11 4 66.0877 216.293 1
 10 -11 4 2348.07 450.402 1
 -4 -10 4 8597.33 445.547 1
 -3 -10 4 18.5334 112.851 1
 -2 -10 4 7537.22 645.907 1
 -1 -10 4 1571.61 194.755 1
 0 -10 4 13437.5 1337.94 1
 1 -10 4 316.412 104.353 1
 2 -10 4 26232.9 4218.06 1
 3 -10 4 13112.4 2136.54 1
 4 -10 4 988.187 410.11 1
 5 -10 4 6826.39 1382.04 1
 6 -10 4 12068.1 1960.83 1
 7 -10 4 6895.96 475.544 1
 8 -10 4 2781.16 409.421 1
 9 -10 4 8483.22 558.957 1
 10 -10 4 427.022 247.858 1
 -5 -9 4 17.6726 122.211 1
 -4 -9 4 642.905 145.576 1
 -3 -9 4 240.5 118.198 1
 -2 -9 4 8828.19 301.871 1
 -1 -9 4 532.907 119.523 1
 0 -9 4 756.097 264.567 1
 1 -9 4 5999.71 677.987 1
 2 -9 4 15735.4 2141.62 1
 3 -9 4 882.559 130.062 1
 4 -9 4 108.813 89.0699 1
 5 -9 4 20069.7 3560.43 1
 6 -9 4 2354.89 230.996 1
 7 -9 4 434.215 202.122 1
 8 -9 4 113.505 194.224 1
 9 -9 4 4724.39 464.431 1
 10 -9 4 85.8856 217.744 1
 11 -9 4 101.977 222.161 1
 -6 -8 4 1049.68 175.884 1
 -5 -8 4 2704.48 651.325 1
 -4 -8 4 227.653 121.01 1
 -3 -8 4 239.749 115.471 1
 -2 -8 4 3141.91 214.97 1
 -1 -8 4 4015.36 210.688 1
 0 -8 4 8944.44 585.145 1
 1 -8 4 11527 1436.91 1
 2 -8 4 136.279 76.9824 1
 3 -8 4 106.361 77.8633 1
 4 -8 4 2904.28 500.901 1
 5 -8 4 21510.9 4116.07 1
 6 -8 4 2595.94 337.595 1
 7 -8 4 3590.51 389.774 1
 8 -8 4 2439.25 385.467 1
 9 -8 4 7279.99 501.226 1
 10 -8 4 261.248 221.131 1
 11 -8 4 2046.45 402.007 1
 -7 -7 4 136.644 143.688 1
 -6 -7 4 146.218 133.783 1
 -5 -7 4 4159.31 913.323 1
 -4 -7 4 95.5142 115.639 1
 -3 -7 4 331.009 113.803 1
 -2 -7 4 3236.24 202.894 1
 -1 -7 4 4396.67 196.265 1
 0 -7 4 2580.05 259.258 1
 1 -7 4 1449.29 123.11 1
 2 -7 4 19195.5 2455.56 1
 3 -7 4 22.4488 64.3153 1
 4 -7 4 1972.42 319.771 1
 5 -7 4 1786.73 173.641 1
 6 -7 4 2731.5 159.229 1
 7 -7 4 683.592 111.973 1
 8 -7 4 5645.59 428.32 1
 9 -7 4 939.533 252.49 1
 10 -7 4 123.295 199.167 1
 11 -7 4 431.787 232.947 1
 -7 -6 4 1882.64 402.746 1
 -6 -6 4 3003.51 602.739 1
 -5 -6 4 5658.87 1342.58 1
 -4 -6 4 98.7518 108.527 1
 -3 -6 4 9128.65 1662.86 1
 -2 -6 4 37571 4737.29 1
 -1 -6 4 1243.77 130.164 1
 0 -6 4 12854.7 746.442 1
 1 -6 4 2326.51 259.336 1
 2 -6 4 44568.3 6773.71 1
 3 -6 4 78.549 59.678 1
 4 -6 4 34289.4 627.555 1
 5 -6 4 2716.75 182.416 1
 6 -6 4 1965.31 180.304 1
 7 -6 4 90.0363 81.2201 1
 8 -6 4 12740.2 549.754 1
 9 -6 4 701.804 233.528 1
 10 -6 4 3551.13 420.274 1
 11 -6 4 168.401 204.544 1
 -8 -5 4 467.483 159.917 1
 -7 -5 4 1896.63 251.348 1
 -6 -5 4 5765.04 402.8 1
 -5 -5 4 3342.86 766.037 1
 -4 -5 4 8671.48 1674.83 1
 -3 -5 4 3732.57 1127.93 1
 -2 -5 4 13570 2233.34 1
 -1 -5 4 9121.89 791.192 1
 0 -5 4 60861.7 1163.25 1
 1 -5 4 1781.05 188.392 1
 2 -5 4 7778.71 1125.4 1
 3 -5 4 15079.7 400.521 1
 4 -5 4 47887.1 4352.25 1
 5 -5 4 1644.34 130.325 1
 6 -5 4 220.212 81.9157 1
 7 -5 4 10188.2 1426.25 1
 8 -5 4 15048.3 577.152 1
 9 -5 4 330.909 205.567 1
 10 -5 4 1752.77 360.192 1
 11 -5 4 1979.39 390.364 1
 -9 -4 4 92.891 211.987 1
 -8 -4 4 795.88 239.113 1
 -7 -4 4 518.366 210.593 1
 -6 -4 4 6732.72 437.079 1
 -5 -4 4 327.33 168.345 1
 -4 -4 4 48503.4 800.245 1
 -3 -4 4 53.3431 111.309 1
 -2 -4 4 347.713 166.782 1
 -1 -4 4 2431.91 264.994 1
 0 -4 4 121822 2502.34 1
 1 -4 4 3292.09 350.084 1
 2 -4 4 20526.4 1377.52 1
 3 -4 4 24154.8 459.863 1
 4 -4 4 48727.9 2301.48 1
 5 -4 4 3350.82 325.209 1
 6 -4 4 22533 2057.29 1
 7 -4 4 19753.7 582.729 1
 8 -4 4 1720.59 316.88 1
 9 -4 4 3962.2 398.739 1
 10 -4 4 2240.22 364.564 1
 11 -4 4 2972.82 403.889 1
 -9 -3 4 380.652 224.872 1
 -8 -3 4 3920.82 407.414 1
 -7 -3 4 1653.38 333.525 1
 -6 -3 4 1817.6 296.125 1
 -5 -3 4 961.371 190.701 1
 -4 -3 4 13533.5 431.343 1
 -3 -3 4 452.552 128.764 1
 -2 -3 4 6966.34 291.514 1
 -1 -3 4 6362.11 269.814 1
 1 -3 4 5470.43 224.765 1
 2 -3 4 32858.2 2548.76 1
 3 -3 4 6356.36 196.252 1
 4 -3 4 8842.2 620.328 1
 5 -3 4 13968.6 1354.56 1
 6 -3 4 9133.44 1103.45 1
 7 -3 4 4368.82 357.357 1
 8 -3 4 760.656 204.846 1
 9 -3 4 6442.1 438.447 1
 10 -3 4 327.45 196.696 1
 11 -3 4 468.739 215.552 1
 -10 -2 4 1301.49 278.448 1
 -9 -2 4 2019.72 348.995 1
 -8 -2 4 8085.68 474.389 1
 -7 -2 4 6603.24 405.415 1
 -6 -2 4 82.7683 136.022 1
 -5 -2 4 19835.1 510.722 1
 -4 -2 4 4668.65 270.886 1
 -3 -2 4 5090.38 275.195 1
 -2 -2 4 8915.07 290.852 1
 -1 -2 4 57993.2 4615.95 1
 0 -2 4 243.058 69.1136 1
 1 -2 4 3606.99 70.5763 1
 2 -2 4 9485.02 212.619 1
 3 -2 4 7741.38 256.743 1
 4 -2 4 8679.01 767.431 1
 5 -2 4 25775.9 2896.33 1
 6 -2 4 259.12 144.032 1
 7 -2 4 117.053 151.3 1
 8 -2 4 200.077 168.302 1
 9 -2 4 6024.04 426.868 1
 10 -2 4 523.683 216.155 1
 11 -2 4 40.7193 185.096 1
 -11 -1 4 496.584 246.304 1
 -10 -1 4 696.988 235.996 1
 -9 -1 4 7013.6 470.219 1
 -8 -1 4 3717.52 374.53 1
 -7 -1 4 713.742 191.604 1
 -6 -1 4 722.592 169.088 1
 -5 -1 4 22805.9 518.032 1
 -4 -1 4 215.912 111.176 1
 -3 -1 4 1748.77 211.065 1
 -2 -1 4 3890.27 182.411 1
 -1 -1 4 17166 222.575 1
 0 -1 4 25296.2 905.924 1
 1 -1 4 236.417 52.4134 1
 2 -1 4 16938.7 528.049 1
 3 -1 4 2705.21 411.01 1
 4 -1 4 8330.93 977.743 1
 5 -1 4 507.453 95.5604 1
 6 -1 4 7329.31 361.905 1
 7 -1 4 367.808 170.175 1
 8 -1 4 592.82 193.039 1
 9 -1 4 464.29 198.924 1
 10 -1 4 885.511 230.96 1
 -11 0 4 489.86 242.066 1
 -10 0 4 496.826 219.92 1
 -9 0 4 14707.6 593.725 1
 -8 0 4 47.897 159.19 1
 -7 0 4 1791.78 291.724 1
 -6 0 4 57.8999 120.46 1
 -5 0 4 34974.7 602.132 1
 -4 0 4 8398.45 318.392 1
 -3 0 4 30960.9 440.954 1
 -2 0 4 96826.1 3878.91 1
 -1 0 4 27950.7 352.12 1
 0 0 4 882.598 51.8094 1
 1 0 4 7524.68 108.855 1
 2 0 4 117931 5401.55 1
 3 0 4 879.554 134.029 1
 4 0 4 18897.2 2617.37 1
 5 0 4 565.687 140.123 1
 6 0 4 24608.8 575.029 1
 7 0 4 40.4123 151.377 1
 8 0 4 8306.53 431.85 1
 9 0 4 780.076 214.627 1
 10 0 4 155.414 182.581 1
 -11 1 4 60.6214 206.65 1
 -10 1 4 90.5305 190.062 1
 -9 1 4 2283.31 341.645 1
 -8 1 4 3193.83 354.336 1
 -7 1 4 2043.27 282.404 1
 -6 1 4 4773.71 298.518 1
 -5 1 4 2685.13 226.425 1
 -4 1 4 90.5184 125.561 1
 -3 1 4 2589.67 161.439 1
 -2 1 4 38510.6 2196.68 1
 -1 1 4 2680.61 186.269 1
 0 1 4 23021.4 412.428 1
 1 1 4 44.5915 30.5678 1
 2 1 4 37888.3 3265.17 1
 3 1 4 14839.4 1416.33 1
 4 1 4 22583.1 2897.65 1
 5 1 4 269.161 133.598 1
 6 1 4 5711.38 340.225 1
 7 1 4 7302.99 383.647 1
 8 1 4 9157.24 444.997 1
 9 1 4 117.217 117.217 1
 -12 2 4 4869.85 508.26 1
 -11 2 4 7.84168 199.997 1
 -10 2 4 6905.2 480.118 1
 -9 2 4 235.191 185.719 1
 -8 2 4 5464.71 392.655 1
 -7 2 4 65.9628 133.355 1
 -6 2 4 29377.3 568.83 1
 -5 2 4 3047.9 610.68 1
 -4 2 4 10020.4 1192.64 1
 -3 2 4 2108.95 165.199 1
 -2 2 4 23352.2 1899.74 1
 -1 2 4 690.322 83.8259 1
 0 2 4 53920.7 402.844 1
 1 2 4 5228.09 471.191 1
 2 2 4 4694.44 672.747 1
 3 2 4 13855.6 2670.1 1
 4 2 4 39191.1 6748.72 1
 5 2 4 1102.57 301.836 1
 6 2 4 724.756 241.761 1
 7 2 4 13810.3 2510.14 1
 8 2 4 5401.19 987.566 1
 9 2 4 152.978 132.265 1
 -12 3 4 1067.78 282.409 1
 -11 3 4 2501.35 391.838 1
 -10 3 4 16387 628.868 1
 -9 3 4 68.1844 175.761 1
 -8 3 4 627.796 186.544 1
 -7 3 4 12522.4 441.069 1
 -6 3 4 34041.5 5123.1 1
 -5 3 4 879.759 145.11 1
 -4 3 4 1177.34 94.7632 1
 -3 3 4 22086.9 2136.09 1
 -2 3 4 11074.2 656.979 1
 -1 3 4 7790.3 282.81 1
 0 3 4 26614.7 894.412 1
 1 3 4 2603.06 134.715 1
 2 3 4 13.7308 52.3454 1
 3 3 4 12435 2878.32 1
 4 3 4 7041.35 2226.3 1
 5 3 4 278.432 108.101 1
 6 3 4 568.473 170.386 1
 7 3 4 6215.28 1431.43 1
 8 3 4 462.902 141.525 1
 -12 4 4 561.412 253.132 1
 -11 4 4 2937.25 417.508 1
 -10 4 4 18189.5 662.209 1
 -9 4 4 284.008 182.044 1
 -8 4 4 10995.8 462.817 1
 -7 4 4 44760.9 5806.02 1
 -6 4 4 16475.5 3027.55 1
 -5 4 4 13856.1 1937 1
 -4 4 4 16111.6 1767.92 1
 -3 4 4 49706.5 3568.24 1
 -2 4 4 877.924 64.2588 1
 -1 4 4 35802.4 368.088 1
 0 4 4 248.154 112.711 1
 1 4 4 6922.4 141.686 1
 2 4 4 4900.68 663.1 1
 3 4 4 11052.1 2164.06 1
 4 4 4 2402.61 978.734 1
 5 4 4 2031.88 856.569 1
 6 4 4 4.01561 108.238 1
 7 4 4 2018.47 597.954 1
 8 4 4 146.457 166.369 1
 -12 5 4 1159.24 291.095 1
 -11 5 4 3692.93 433.046 1
 -10 5 4 1776.76 356.63 1
 -9 5 4 3642.62 362.059 1
 -8 5 4 7799.26 794.062 1
 -7 5 4 9502.72 1530.99 1
 -6 5 4 4900.62 257.616 1
 -5 5 4 23970.9 2182.41 1
 -4 5 4 6228.09 426.648 1
 -3 5 4 6142.17 393.443 1
 -2 5 4 1097.2 103.274 1
 -1 5 4 40087.4 2969.74 1
 0 5 4 75.8589 41.4722 1
 1 5 4 495.164 81.1782 1
 2 5 4 2733.25 142.999 1
 3 5 4 6749.17 400.44 1
 4 5 4 866.059 222.273 1
 5 5 4 27.3047 104.348 1
 6 5 4 1921.7 776.863 1
 7 5 4 295.209 222.54 1
 -12 6 4 939.107 272.584 1
 -11 6 4 4513.06 441.091 1
 -10 6 4 1421.4 331.127 1
 -9 6 4 10003.6 467.54 1
 -8 6 4 309.255 118.803 1
 -7 6 4 966.921 315.874 1
 -6 6 4 4666.88 728.203 1
 -5 6 4 42524 5720.92 1
 -4 6 4 1993.08 432.499 1
 -3 6 4 4093.22 411.925 1
 -2 6 4 2221.33 185.443 1
 -1 6 4 20187.4 269.818 1
 0 6 4 6749.94 333.244 1
 1 6 4 6985.81 183.761 1
 2 6 4 15348.6 484.983 1
 3 6 4 327.216 91.4033 1
 4 6 4 376.565 159.484 1
 5 6 4 77.0536 183.615 1
 6 6 4 8303.98 524.279 1
 -12 7 4 1791.92 394.311 1
 -11 7 4 770.33 230.371 1
 -10 7 4 1417.89 319.301 1
 -9 7 4 1113.38 186.119 1
 -8 7 4 5997.63 1046.85 1
 -7 7 4 512.179 116.83 1
 -6 7 4 1848.98 344.81 1
 -5 7 4 615.342 101.46 1
 -4 7 4 7793.91 641.697 1
 -3 7 4 3877.21 487.558 1
 -2 7 4 4952.59 328.846 1
 -1 7 4 74.2175 60.9253 1
 0 7 4 942.5 109.829 1
 1 7 4 174.857 70.8116 1
 2 7 4 7512.08 906.301 1
 3 7 4 683.995 224.444 1
 4 7 4 559.746 226.215 1
 5 7 4 964.714 270.825 1
 -12 8 4 7603.02 520.559 1
 -11 8 4 160.727 189.087 1
 -10 8 4 1238.91 182.681 1
 -9 8 4 119.949 119.008 1
 -8 8 4 22364.8 3238.08 1
 -7 8 4 326.625 113.238 1
 -6 8 4 13240.5 1675.34 1
 -5 8 4 5361.4 720.874 1
 -4 8 4 10678.3 732.137 1
 -3 8 4 319.636 81.849 1
 -2 8 4 18123.2 887.097 1
 -1 8 4 5934.32 187.007 1
 0 8 4 239.84 90.4536 1
 1 8 4 4738.79 376.37 1
 2 8 4 9015.58 499.542 1
 3 8 4 164.295 185.26 1
 4 8 4 2905.25 407.802 1
 5 8 4 2916.2 426.415 1
 -12 9 4 3986.08 430.282 1
 -11 9 4 1527.12 335.614 1
 -10 9 4 6949.6 1001.13 1
 -9 9 4 589.609 182.351 1
 -8 9 4 9224.32 1939.19 1
 -7 9 4 5317.24 697.604 1
 -6 9 4 14904.5 1743.99 1
 -5 9 4 4581.46 565.447 1
 -4 9 4 4359.29 474.22 1
 -3 9 4 15475.6 1411.86 1
 -2 9 4 9621.86 1839.29 1
 -1 9 4 1638.49 308.608 1
 0 9 4 312.815 186.099 1
 1 9 4 8054.85 463.348 1
 2 9 4 2373.64 355.268 1
 3 9 4 785.535 258.622 1
 -11 10 4 265.02 150.923 1
 -10 10 4 15502.1 2324.26 1
 -9 10 4 2123.88 235.868 1
 -8 10 4 523.668 135.063 1
 -7 10 4 18565.5 2960.61 1
 -6 10 4 23261.9 3340.81 1
 -5 10 4 697.284 235.362 1
 -4 10 4 2600.39 545.554 1
 -3 10 4 39845.2 841.993 1
 -2 10 4 4091.69 361.197 1
 -1 10 4 3116.05 342.569 1
 0 10 4 611.24 214.892 1
 1 10 4 15043.7 623.012 1
 2 10 4 108.359 189.245 1
 -11 11 4 1557.46 348.934 1
 -10 11 4 2558.3 303.52 1
 -9 11 4 413.7 141.492 1
 -8 11 4 1703.71 279.747 1
 -7 11 4 8117.18 1521.07 1
 -6 11 4 2477.56 639.771 1
 -5 11 4 3014.03 936.04 1
 -4 11 4 2677.62 344.637 1
 -3 11 4 8524.91 476.975 1
 -2 11 4 936.93 229.745 1
 -1 11 4 7559.85 460.445 1
 0 11 4 43.0181 176.584 1
 1 11 4 1505.52 339.452 1
 -10 12 4 240.943 177.712 1
 -9 12 4 129.176 121.162 1
 -8 12 4 764.222 143.363 1
 -7 12 4 7694.51 495.858 1
 -6 12 4 2622.53 349.852 1
 -5 12 4 7587.34 460.814 1
 -4 12 4 25.5016 172.127 1
 -3 12 4 340.68 192.017 1
 -2 12 4 220.208 180.02 1
 -1 12 4 6696.38 476.502 1
 -8 13 4 1517.49 372.642 1
 -7 13 4 636.925 237.879 1
 -6 13 4 1411.98 324.576 1
 -5 13 4 1352.2 313.865 1
 -4 13 4 1829.92 343.963 1
 2 -13 5 997.37 247.918 1
 3 -13 5 2244.63 370.211 1
 4 -13 5 837.939 239.845 1
 5 -13 5 4005.59 426.614 1
 6 -13 5 291.104 216.241 1
 7 -13 5 5488.42 512.513 1
 0 -12 5 1428.26 335.775 1
 1 -12 5 3835.51 394.004 1
 2 -12 5 632.5 218.627 1
 3 -12 5 10696 540.524 1
 4 -12 5 89.6961 177.855 1
 5 -12 5 301.058 209.2 1
 6 -12 5 123.926 203.931 1
 7 -12 5 11838.9 625.375 1
 8 -12 5 2160.14 432.818 1
 9 -12 5 863.919 296.829 1
 -2 -11 5 523.662 217.403 1
 -1 -11 5 1129.59 253.754 1
 0 -11 5 581.588 206.769 1
 1 -11 5 97.4369 169.192 1
 2 -11 5 991.684 226.266 1
 3 -11 5 2425.16 353.081 1
 4 -11 5 1697.17 332.433 1
 5 -11 5 1535.82 343.912 1
 6 -11 5 587.434 224.725 1
 7 -11 5 988.994 264.401 1
 8 -11 5 895.145 269.081 1
 9 -11 5 1184.89 298.768 1
 -3 -10 5 737.411 224.317 1
 -2 -10 5 993.398 237.641 1
 -1 -10 5 2583.05 355.437 1
 0 -10 5 14698.2 568.269 1
 1 -10 5 1734.24 301.031 1
 2 -10 5 1398.24 312.143 1
 3 -10 5 24.6546 166.014 1
 4 -10 5 10491.3 500.756 1
 5 -10 5 2938.07 354.95 1
 6 -10 5 7788.04 493.05 1
 7 -10 5 2917.25 406.265 1
 8 -10 5 0.82781 196.883 1
 9 -10 5 112.615 219.236 1
 10 -10 5 6508.91 526.884 1
 -5 -9 5 297.211 139.711 1
 -4 -9 5 5340.27 638.71 1
 -3 -9 5 1050.53 195.61 1
 -2 -9 5 2554.72 210.815 1
 -1 -9 5 264.876 103.3 1
 0 -9 5 17124.3 1913.84 1
 1 -9 5 1759.49 159.135 1
 2 -9 5 5835.27 818.584 1
 3 -9 5 5654.98 953.983 1
 4 -9 5 12024.7 2117.25 1
 5 -9 5 3711.3 374.591 1
 6 -9 5 5447.36 341.622 1
 7 -9 5 4170.68 424.724 1
 8 -9 5 548.657 231.856 1
 9 -9 5 2721.85 427.518 1
 10 -9 5 1455.92 307.502 1
 -6 -8 5 322.552 211.862 1
 -5 -8 5 115.963 121.345 1
 -4 -8 5 4273.48 661.621 1
 -3 -8 5 209.851 109.486 1
 -2 -8 5 13071.1 463.215 1
 -1 -8 5 2947.07 186.682 1
 0 -8 5 2424.6 435.252 1
 1 -8 5 6538.49 896.426 1
 2 -8 5 35654.3 5395.86 1
 3 -8 5 9045.41 1691.72 1
 4 -8 5 722.933 146.21 1
 5 -8 5 24813 661.563 1
 6 -8 5 10690.6 268.908 1
 7 -8 5 829.265 228.578 1
 8 -8 5 387.395 212.154 1
 9 -8 5 19005.1 706.164 1
 10 -8 5 205.954 228.988 1
 11 -8 5 599.526 253.633 1
 -7 -7 5 142.783 144.297 1
 -6 -7 5 249.619 140.348 1
 -5 -7 5 3332.73 1003.3 1
 -4 -7 5 1750.72 404.122 1
 -3 -7 5 984.657 270.16 1
 -2 -7 5 5475.64 224.583 1
 -1 -7 5 3805.57 184.166 1
 0 -7 5 105.304 71.0199 1
 1 -7 5 15705.3 1621.27 1
 2 -7 5 21609.8 2877.4 1
 3 -7 5 154.723 66.5413 1
 4 -7 5 2818.98 301.246 1
 5 -7 5 27587 2508.49 1
 6 -7 5 5674 275.782 1
 7 -7 5 4496.44 262.282 1
 8 -7 5 209.926 193.259 1
 9 -7 5 9414.34 540.725 1
 10 -7 5 812.169 251.56 1
 11 -7 5 3189.03 441.661 1
 -7 -6 5 297.841 146.742 1
 -6 -6 5 1627.4 614.677 1
 -5 -6 5 11923.6 3350.34 1
 -4 -6 5 163.788 108.927 1
 -3 -6 5 13045 3023.44 1
 -2 -6 5 695.429 124.851 1
 -1 -6 5 4826.96 171.964 1
 0 -6 5 7267.28 374.473 1
 1 -6 5 51094 5893.55 1
 2 -6 5 519.599 74.0499 1
 3 -6 5 4402.53 286.77 1
 4 -6 5 399.157 145.821 1
 5 -6 5 19053.6 1261.27 1
 6 -6 5 1506.2 159.675 1
 7 -6 5 19416.4 2021.63 1
 8 -6 5 2329.38 218.667 1
 9 -6 5 1640.37 344.014 1
 10 -6 5 648.208 232.984 1
 11 -6 5 3631.59 438.013 1
 -8 -5 5 1415.34 203.629 1
 -7 -5 5 6155.08 458.371 1
 -6 -5 5 79.7475 173.436 1
 -5 -5 5 7384.19 447.456 1
 -4 -5 5 1219.14 187.949 1
 -3 -5 5 13696.8 3783.95 1
 -2 -5 5 383.172 81.9775 1
 -1 -5 5 1113.12 102.597 1
 0 -5 5 1859.1 246.767 1
 1 -5 5 15165.7 399.33 1
 2 -5 5 4305.74 194.755 1
 3 -5 5 8401.89 327.662 1
 4 -5 5 1823.66 323.095 1
 5 -5 5 396.803 103.508 1
 6 -5 5 76.8088 91.0541 1
 7 -5 5 4654.52 598.855 1
 8 -5 5 1258.41 245.672 1
 9 -5 5 21.2817 186.967 1
 10 -5 5 569.797 217.658 1
 11 -5 5 686.695 241.06 1
 -9 -4 5 905.142 266.279 1
 -8 -4 5 29.6611 186.661 1
 -7 -4 5 18328.7 657.976 1
 -6 -4 5 214.074 183.026 1
 -5 -4 5 105.248 166.409 1
 -4 -4 5 9762.39 431.527 1
 -3 -4 5 35913.3 662.863 1
 -2 -4 5 9275.86 345.105 1
 -1 -4 5 6197.23 908.169 1
 0 -4 5 57739 680.891 1
 1 -4 5 3160.22 238.517 1
 2 -4 5 4368.16 236.793 1
 3 -4 5 587.491 86.7565 1
 4 -4 5 46436.1 2068.19 1
 5 -4 5 6824.33 443.414 1
 6 -4 5 608.216 107.503 1
 7 -4 5 3851.53 452.243 1
 8 -4 5 7865.36 460.488 1
 9 -4 5 1033.67 239.307 1
 10 -4 5 2179.71 371.092 1
 11 -4 5 1274.93 274.866 1
 -9 -3 5 21.7056 196.687 1
 -8 -3 5 462.097 212.802 1
 -7 -3 5 2971.23 352.55 1
 -6 -3 5 818.453 204.158 1
 -5 -3 5 3589.03 331.678 1
 -4 -3 5 7182.54 346.207 1
 -3 -3 5 3157.51 250.716 1
 -2 -3 5 136.667 109.682 1
 -1 -3 5 798.273 114.042 1
 0 -3 5 33135.6 488.322 1
 1 -3 5 175.12 112.335 1
 2 -3 5 4209.82 115.313 1
 3 -3 5 5889.66 457.914 1
 4 -3 5 26919.2 1415.23 1
 5 -3 5 1919.04 246.072 1
 6 -3 5 3252.34 299.755 1
 7 -3 5 4984.51 378.133 1
 8 -3 5 5031.88 394.926 1
 9 -3 5 1364.68 324.423 1
 10 -3 5 1483.19 343.293 1
 11 -3 5 1166.56 262.452 1
 -10 -2 5 4513.4 449.204 1
 -9 -2 5 469.994 224.055 1
 -8 -2 5 3447.59 393.958 1
 -7 -2 5 1033.16 220.205 1
 -6 -2 5 2566.28 307.623 1
 -5 -2 5 2513.68 281.487 1
 -4 -2 5 13070.6 408.818 1
 -3 -2 5 12360 372.092 1
 -2 -2 5 6623.41 275.914 1
 -1 -2 5 7892.32 210.701 1
 0 -2 5 20135 355.4 1
 1 -2 5 629.864 85.8492 1
 2 -2 5 17022.9 429.301 1
 3 -2 5 25823 1183.42 1
 4 -2 5 10870.1 1174.82 1
 5 -2 5 13015.5 1294.63 1
 6 -2 5 10347.5 1253.71 1
 7 -2 5 13557.3 500.412 1
 8 -2 5 325.044 178.656 1
 9 -2 5 9454.89 485.802 1
 10 -2 5 606.051 217.347 1
 -10 -1 5 3439.36 428.277 1
 -9 -1 5 2347.96 356.117 1
 -8 -1 5 5683.43 424.683 1
 -7 -1 5 4847.39 375.653 1
 -6 -1 5 6316.7 365.043 1
 -5 -1 5 13617.7 425.521 1
 -4 -1 5 8763.43 329.661 1
 -3 -1 5 10206.1 322.053 1
 -2 -1 5 4081.19 222.756 1
 -1 -1 5 25538.9 534.233 1
 0 -1 5 2795.62 119.01 1
 1 -1 5 1414.68 80.7529 1
 2 -1 5 4657 127.211 1
 3 -1 5 16682.9 1467.01 1
 4 -1 5 720.441 198.509 1
 5 -1 5 18575 2240.54 1
 6 -1 5 4891 332.445 1
 7 -1 5 760.994 193.367 1
 8 -1 5 670.88 197.019 1
 9 -1 5 12792.1 537.919 1
 10 -1 5 200.801 184.664 1
 -11 0 5 2145.51 416.291 1
 -10 0 5 78.0937 177.036 1
 -9 0 5 10379.9 529.359 1
 -8 0 5 9952.23 479.362 1
 -7 0 5 6494.47 384.147 1
 -6 0 5 287.599 137.753 1
 -5 0 5 79281.2 898.406 1
 -4 0 5 10462.6 333.347 1
 -3 0 5 2065 140.216 1
 -2 0 5 346.495 61.8084 1
 -1 0 5 140030 3381.83 1
 0 0 5 205.045 41.8007 1
 1 0 5 35967.7 359.869 1
 2 0 5 1704.76 111.567 1
 3 0 5 16462.7 854.349 1
 4 0 5 79.9405 63.1548 1
 5 0 5 28215.4 554.378 1
 6 0 5 2369.91 284.406 1
 7 0 5 1390.35 281.643 1
 8 0 5 979.388 215.638 1
 9 0 5 3751.42 367.295 1
 10 0 5 125.742 142.186 1
 -11 1 5 100.846 214.972 1
 -10 1 5 82.4189 194.779 1
 -9 1 5 18699.5 644.442 1
 -8 1 5 10369.7 475.912 1
 -7 1 5 3042.48 314.525 1
 -6 1 5 348.335 141.963 1
 -5 1 5 74964.3 838.56 1
 -4 1 5 29908.1 1050.92 1
 -3 1 5 22746.5 1610.11 1
 -2 1 5 1029.02 85.2393 1
 -1 1 5 58860.8 3012.59 1
 0 1 5 14454.2 241.871 1
 1 1 5 31632.4 1377.51 1
 2 1 5 5015.09 464.465 1
 3 1 5 3466.08 273.329 1
 4 1 5 4080.12 319.043 1
 5 1 5 5197.07 819.101 1
 6 1 5 587.273 127.112 1
 7 1 5 4.5138 110.448 1
 8 1 5 2332.56 250.697 1
 9 1 5 217.953 133.72 1
 -12 2 5 207.305 207.305 1
 -11 2 5 114.35 204.304 1
 -10 2 5 273.125 201.653 1
 -9 2 5 10107.5 508.736 1
 -8 2 5 56.5494 158.911 1
 -7 2 5 18056.8 521.745 1
 -6 2 5 164.62 116.074 1
 -5 2 5 17244.6 1968.88 1
 -4 2 5 3506.37 385.712 1
 -3 2 5 91220 5741.47 1
 -2 2 5 10110.6 734.833 1
 -1 2 5 1305.91 126.255 1
 0 2 5 32641.3 651.891 1
 1 2 5 25401.6 3187.6 1
 2 2 5 6495.39 1335.37 1
 3 2 5 1006.55 158.099 1
 4 2 5 16994.5 3630.26 1
 5 2 5 65.1201 97.7446 1
 6 2 5 497.585 164.747 1
 7 2 5 47.6879 107.382 1
 8 2 5 5567.11 783.345 1
 9 2 5 195.815 133.473 1
 -12 3 5 74.5758 216.895 1
 -11 3 5 8.77404 200.867 1
 -10 3 5 1463.96 352.738 1
 -9 3 5 1707.25 336.53 1
 -8 3 5 854.845 202.648 1
 -7 3 5 5276.48 334.969 1
 -6 3 5 2808.98 501.605 1
 -5 3 5 300.353 54.1075 1
 -4 3 5 452.733 64.2765 1
 -3 3 5 16889.5 1656.57 1
 -2 3 5 329.246 43.2745 1
 -1 3 5 14043.2 768.58 1
 0 3 5 15012.9 270.871 1
 1 3 5 2605.42 161.11 1
 2 3 5 89.9537 49.5702 1
 3 3 5 166.844 73.8583 1
 4 3 5 6994.35 2719.36 1
 5 3 5 62.6657 97.6102 1
 6 3 5 12.2879 110.652 1
 7 3 5 1156.2 431.757 1
 8 3 5 2492.1 545.338 1
 -12 4 5 382.742 243.791 1
 -11 4 5 597.729 238.766 1
 -10 4 5 14454.1 603.466 1
 -9 4 5 157.528 179.433 1
 -8 4 5 11.6575 149.692 1
 -7 4 5 234.14 58.7759 1
 -6 4 5 22221.9 3348.05 1
 -5 4 5 21685.8 3298.5 1
 -4 4 5 7075.48 698.041 1
 -3 4 5 23901.3 1206 1
 -2 4 5 4585.73 233.284 1
 -1 4 5 2511.18 151.13 1
 0 4 5 9661.21 240.825 1
 1 4 5 21394.5 507.652 1
 2 4 5 1017.34 110.907 1
 3 4 5 3054.37 956.578 1
 4 4 5 4243.92 1826.49 1
 5 4 5 759.301 359.358 1
 6 4 5 811.917 295.769 1
 7 4 5 8221.71 529.773 1
 -12 5 5 194.664 229.553 1
 -11 5 5 253.026 216.595 1
 -10 5 5 10237.2 514.078 1
 -9 5 5 40.083 156.339 1
 -8 5 5 3030.44 454.139 1
 -7 5 5 8408.07 1854.9 1
 -6 5 5 15074.8 1810.85 1
 -5 5 5 518.066 68.0027 1
 -4 5 5 1562.57 95.3145 1
 -3 5 5 31897.4 1278 1
 -2 5 5 6275.1 144.185 1
 -1 5 5 9615.38 486.198 1
 0 5 5 2043.65 230.034 1
 1 5 5 10927 170.018 1
 2 5 5 273.827 69.0991 1
 3 5 5 8095.83 902.596 1
 4 5 5 737.6 142.536 1
 5 5 5 12.5782 183.279 1
 6 5 5 67.1342 191.357 1
 7 5 5 4466.84 438.97 1
 -12 6 5 4372.12 473.229 1
 -11 6 5 2703.11 392.601 1
 -10 6 5 4074.42 395.345 1
 -9 6 5 2002.78 230.427 1
 -8 6 5 14779.3 2094.96 1
 -7 6 5 28404.1 4191.28 1
 -6 6 5 1530.78 99.5662 1
 -5 6 5 43603.5 3624 1
 -4 6 5 7565.21 500.966 1
 -3 6 5 27866.9 2585.17 1
 -2 6 5 4698.04 195.882 1
 -1 6 5 76486.9 956.39 1
 0 6 5 36.3087 132.81 1
 1 6 5 1652.31 130.809 1
 2 6 5 4060.12 437.526 1
 3 6 5 33360.1 807.739 1
 4 6 5 331.632 203.076 1
 5 6 5 3049.33 407.927 1
 6 6 5 2558.97 405.437 1
 -12 7 5 836.499 262.407 1
 -11 7 5 2998.47 394.768 1
 -10 7 5 110.012 166.283 1
 -9 7 5 6806.81 872.669 1
 -8 7 5 3096.05 230.131 1
 -7 7 5 3317.46 504.175 1
 -6 7 5 657.347 137.653 1
 -5 7 5 36306.7 5486.58 1
 -4 7 5 5111.65 575.194 1
 -3 7 5 54.3228 59.6669 1
 -2 7 5 4790.7 141.916 1
 -1 7 5 43580 791.115 1
 0 7 5 2971.63 308.701 1
 1 7 5 4182.86 360.357 1
 2 7 5 3762.43 361.055 1
 3 7 5 10191.9 532.158 1
 4 7 5 2109.52 356.061 1
 5 7 5 2184.89 372.648 1
 -12 8 5 357.484 223.095 1
 -11 8 5 4891.97 422.702 1
 -10 8 5 229.019 134.79 1
 -9 8 5 10720.7 1861.39 1
 -8 8 5 1646.89 478.366 1
 -7 8 5 172.166 103.242 1
 -6 8 5 399.237 108.876 1
 -5 8 5 23732.4 2927.91 1
 -4 8 5 182.673 81.8062 1
 -3 8 5 13209.8 1258.46 1
 -2 8 5 3547.57 459.969 1
 -1 8 5 7235.75 406.644 1
 0 8 5 1956.28 304.824 1
 1 8 5 10859.1 505.822 1
 2 8 5 6487.33 461.578 1
 3 8 5 21.9598 184.994 1
 4 8 5 2873.91 387.593 1
 -11 9 5 2871.49 335.291 1
 -10 9 5 1672.98 237.024 1
 -9 9 5 3159.04 449.784 1
 -8 9 5 3331.54 567.791 1
 -7 9 5 36.9232 96.2269 1
 -6 9 5 1912.6 297.025 1
 -5 9 5 1185.06 159.25 1
 -4 9 5 280.516 96.2576 1
 -3 9 5 4993.46 371.449 1
 -2 9 5 1119.96 226.862 1
 -1 9 5 933.378 226.265 1
 0 9 5 1429.32 301.149 1
 1 9 5 2134.17 334.541 1
 2 9 5 914.013 251.723 1
 3 9 5 136.577 194.149 1
 -11 10 5 123.078 145.914 1
 -10 10 5 7602.26 1037.06 1
 -9 10 5 876.775 161.194 1
 -8 10 5 2442.22 391.585 1
 -7 10 5 948.572 239.186 1
 -6 10 5 18364.4 3744.78 1
 -5 10 5 3407.57 1121.28 1
 -4 10 5 85.2804 165.314 1
 -3 10 5 227.662 174.694 1
 -2 10 5 6194.12 433.196 1
 -1 10 5 6296.53 429.732 1
 0 10 5 2251.34 361.858 1
 1 10 5 4210.02 426.686 1
 2 10 5 212.946 207.035 1
 -10 11 5 8001.44 1020.58 1
 -9 11 5 72.3257 112.607 1
 -8 11 5 197.285 110.09 1
 -7 11 5 634.133 147.513 1
 -6 11 5 10439.8 524.456 1
 -5 11 5 587.63 219.18 1
 -4 11 5 342.866 197.998 1
 -3 11 5 6395.13 447.293 1
 -2 11 5 3687.51 377.721 1
 -1 11 5 53.6516 179.848 1
 0 11 5 46.2002 179.905 1
 -9 12 5 2677.72 400.27 1
 -8 12 5 3832.71 414.878 1
 -7 12 5 8107.75 501.696 1
 -6 12 5 2027.04 361.941 1
 -5 12 5 10.3972 173.856 1
 -4 12 5 1376.52 324.701 1
 -3 12 5 12488.3 586.937 1
 -2 12 5 304.786 203.197 1
 -6 13 5 134.136 199.063 1
 -5 13 5 1518.08 347.048 1
 3 -13 6 1.11207 189.691 1
 4 -13 6 879.644 248.34 1
 5 -13 6 2487.14 406.197 1
 6 -13 6 422.915 242.444 1
 0 -12 6 3632.68 414.075 1
 1 -12 6 4517.23 435.318 1
 2 -12 6 907.206 235.773 1
 3 -12 6 668.663 232.789 1
 4 -12 6 4023.25 404.492 1
 5 -12 6 9210.53 547.69 1
 6 -12 6 273.559 217.345 1
 7 -12 6 6361.78 536.156 1
 8 -12 6 271.696 242.156 1
 -2 -11 6 159.081 200.389 1
 -1 -11 6 64.4592 188.503 1
 0 -11 6 1272.01 258.724 1
 1 -11 6 4812.98 421.663 1
 2 -11 6 13.2901 163.472 1
 3 -11 6 4428.53 414.087 1
 4 -11 6 802.867 227.061 1
 5 -11 6 2879.45 389.212 1
 6 -11 6 196.593 209.208 1
 7 -11 6 11675.4 616.617 1
 8 -11 6 116.302 203.061 1
 9 -11 6 59.548 219.741 1
 -3 -10 6 10228.9 561.586 1
 -2 -10 6 932.989 246.656 1
 -1 -10 6 3354.33 388.864 1
 0 -10 6 309.617 188.326 1
 1 -10 6 3846.31 388.239 1
 2 -10 6 973.957 223.243 1
 3 -10 6 21112.2 661.738 1
 4 -10 6 2677.62 369.669 1
 5 -10 6 663.023 221.008 1
 6 -10 6 832.582 239.607 1
 7 -10 6 12252 598.266 1
 8 -10 6 234.365 227.1 1
 9 -10 6 4556.02 499.699 1
 10 -10 6 5024.14 530.157 1
 -4 -9 6 926.826 250.878 1
 -3 -9 6 7153.8 487.986 1
 -2 -9 6 729.915 216.72 1
 -1 -9 6 5290.77 403.698 1
 0 -9 6 4584.93 380.523 1
 1 -9 6 1048.91 220.237 1
 2 -9 6 1265.83 312.982 1
 3 -9 6 4982.27 399.969 1
 4 -9 6 1248.23 306.925 1
 5 -9 6 1725.84 337.971 1
 6 -9 6 2122.35 177.518 1
 7 -9 6 847.835 248.237 1
 8 -9 6 55.6463 202.095 1
 9 -9 6 1132.02 287.864 1
 10 -9 6 2193.19 444.741 1
 -6 -8 6 221.296 139.849 1
 -5 -8 6 4225.49 867.372 1
 -4 -8 6 4754.62 454.572 1
 -3 -8 6 1403.76 172.69 1
 -2 -8 6 7088.54 334.23 1
 -1 -8 6 9686.35 569.448 1
 0 -8 6 9837.6 916.972 1
 1 -8 6 858.941 176.755 1
 2 -8 6 32519.2 4157.95 1
 3 -8 6 219.907 165.712 1
 4 -8 6 912.229 211.369 1
 5 -8 6 572.194 202.093 1
 6 -8 6 12345.4 303.257 1
 7 -8 6 2576.45 391.183 1
 8 -8 6 1012.52 253.021 1
 9 -8 6 100.375 208.06 1
 10 -8 6 2177.24 421.779 1
 -6 -7 6 1631.47 355.58 1
 -5 -7 6 3446.02 1325.43 1
 -4 -7 6 661.576 133.258 1
 -3 -7 6 113.524 101.598 1
 -2 -7 6 15072.1 860.716 1
 -1 -7 6 3590.2 169.945 1
 0 -7 6 9.81737 74.7949 1
 1 -7 6 128.177 55.4062 1
 2 -7 6 22099.2 572.06 1
 3 -7 6 45.8116 146.046 1
 4 -7 6 485.262 178.675 1
 5 -7 6 3624.3 310.192 1
 6 -7 6 10037.1 788.968 1
 7 -7 6 633.017 115.904 1
 8 -7 6 417.799 214.437 1
 9 -7 6 5413.97 463.475 1
 10 -7 6 627.823 253.545 1
 -7 -6 6 1168.81 350.963 1
 -6 -6 6 3927.29 1347.27 1
 -5 -6 6 129.387 116.551 1
 -4 -6 6 210.679 110.326 1
 -3 -6 6 2202.89 664.705 1
 -2 -6 6 12486.2 1067.8 1
 -1 -6 6 8722.78 196.199 1
 0 -6 6 10254.3 951.07 1
 1 -6 6 6080.5 330.878 1
 2 -6 6 11389.3 415.498 1
 3 -6 6 2354.31 280.533 1
 4 -6 6 8540.29 732.786 1
 5 -6 6 22731.1 1667.33 1
 6 -6 6 1680.86 176.036 1
 7 -6 6 895.459 151.724 1
 8 -6 6 1044.87 147.921 1
 9 -6 6 12840.1 594.255 1
 10 -6 6 108.697 197.849 1
 11 -6 6 3332.76 432.185 1
 -8 -5 6 2221.18 421.581 1
 -7 -5 6 53.1586 198.989 1
 -6 -5 6 462.488 213.91 1
 -5 -5 6 9459.03 503.58 1
 -4 -5 6 100.605 166.87 1
 -3 -5 6 408.451 101.842 1
 -2 -5 6 364.721 108.094 1
 -1 -5 6 7176.04 372.011 1
 0 -5 6 65.8033 107.709 1
 1 -5 6 6997.4 312.248 1
 2 -5 6 9.45257 110.781 1
 3 -5 6 102.405 115.329 1
 4 -5 6 654.152 151.288 1
 5 -5 6 16770.1 1226.44 1
 6 -5 6 413.271 112.371 1
 7 -5 6 4601.46 313.817 1
 8 -5 6 302.304 107.586 1
 9 -5 6 3344.54 383.679 1
 10 -5 6 436.682 219.477 1
 -9 -4 6 5479.78 493.085 1
 -8 -4 6 523.923 231.873 1
 -7 -4 6 7631.42 498.209 1
 -6 -4 6 1707.43 324.376 1
 -5 -4 6 21884.5 644.766 1
 -4 -4 6 855.578 189.384 1
 -3 -4 6 37408.4 697.02 1
 -2 -4 6 5213.73 295.474 1
 -1 -4 6 5500.87 615.848 1
 0 -4 6 3357.73 232.515 1
 1 -4 6 42968.4 620.353 1
 2 -4 6 7780.17 313.922 1
 3 -4 6 4777.98 310.8 1
 4 -4 6 9224.61 668.912 1
 5 -4 6 11388.6 784.74 1
 6 -4 6 85.3381 97.5103 1
 7 -4 6 18409.3 2331.07 1
 8 -4 6 4693.82 405.74 1
 9 -4 6 38.1322 175.664 1
 10 -4 6 3301.05 399.816 1
 -9 -3 6 2147.32 397.4 1
 -8 -3 6 1401.27 276.925 1
 -7 -3 6 13713.3 563.812 1
 -6 -3 6 317.815 184.298 1
 -5 -3 6 3010.5 330.348 1
 -4 -3 6 11621 433.422 1
 -3 -3 6 61022.9 821.969 1
 -2 -3 6 815.242 190.389 1
 -1 -3 6 2014.38 333.909 1
 0 -3 6 34925.3 528.566 1
 1 -3 6 46532.6 602.974 1
 2 -3 6 1311.07 81.9536 1
 3 -3 6 3835.82 167.144 1
 4 -3 6 21406.2 1593.13 1
 5 -3 6 4879.14 460.947 1
 6 -3 6 4068.15 390.146 1
 7 -3 6 2305.35 209.135 1
 8 -3 6 948.697 220.313 1
 9 -3 6 131.45 163.451 1
 10 -3 6 2676.73 376.916 1
 -10 -2 6 236.788 221.119 1
 -9 -2 6 156.273 207.925 1
 -8 -2 6 817.059 228.047 1
 -7 -2 6 22115 665.045 1
 -6 -2 6 179.794 164.049 1
 -5 -2 6 8389.33 388.82 1
 -4 -2 6 20524.2 503.866 1
 -3 -2 6 55034.2 730.999 1
 -2 -2 6 15188.8 374.894 1
 -1 -2 6 38330.6 786.383 1
 0 -2 6 51942.6 1489.8 1
 1 -2 6 13085 452.306 1
 2 -2 6 34902.1 1062.77 1
 3 -2 6 8783.09 257.964 1
 4 -2 6 21374.3 1666.24 1
 5 -2 6 622.803 108.507 1
 6 -2 6 21700.9 2079.96 1
 7 -2 6 614.825 188.286 1
 8 -2 6 361.484 182.323 1
 9 -2 6 85.877 173.644 1
 10 -2 6 3684.78 390.056 1
 -10 -1 6 417.948 237.718 1
 -9 -1 6 31.2285 180.878 1
 -8 -1 6 2055.51 331.478 1
 -7 -1 6 4945.62 388.198 1
 -6 -1 6 88.8652 152.876 1
 -5 -1 6 8075.46 366.065 1
 -4 -1 6 10864.9 370.349 1
 -3 -1 6 4280.52 253.529 1
 -2 -1 6 15839.1 216.278 1
 -1 -1 6 23242.7 591.73 1
 0 -1 6 6947.22 126.554 1
 1 -1 6 1083.2 99.4229 1
 2 -1 6 38579.7 308.456 1
 3 -1 6 914.61 98.6691 1
 4 -1 6 1354.89 118.605 1
 5 -1 6 1108.96 169.446 1
 6 -1 6 15507.6 1823.89 1
 7 -1 6 139.114 158.787 1
 8 -1 6 145.838 164.717 1
 9 -1 6 2320.23 342.839 1
 10 -1 6 1534.84 265.929 1
 -11 0 6 200.568 221.975 1
 -10 0 6 3346.29 396.059 1
 -9 0 6 39.6451 169.404 1
 -8 0 6 17140.3 591.062 1
 -7 0 6 3067.18 322.876 1
 -6 0 6 1117.31 248.117 1
 -5 0 6 368.671 130.063 1
 -4 0 6 20321.8 441.71 1
 -3 0 6 21508.3 393.664 1
 -2 0 6 38217.5 599.411 1
 -1 0 6 7737.74 135.952 1
 0 0 6 1366.63 95.6414 1
 1 0 6 4178.3 120.58 1
 2 0 6 27411.3 1061.28 1
 3 0 6 8576.08 230.358 1
 4 0 6 6426.18 576.399 1
 5 0 6 3314.55 285.156 1
 6 0 6 1055.11 192.422 1
 7 0 6 2032.67 277.963 1
 8 0 6 794.282 219.187 1
 9 0 6 5381.9 647.025 1
 -11 1 6 213.076 216.838 1
 -10 1 6 142.595 176.794 1
 -9 1 6 1514.78 341.938 1
 -8 1 6 12589.3 514.556 1
 -7 1 6 1853.44 295.861 1
 -6 1 6 494.995 154.469 1
 -5 1 6 22371.2 940.401 1
 -4 1 6 4389.04 299.408 1
 -3 1 6 6750.8 185.162 1
 -2 1 6 533.243 86.1634 1
 -1 1 6 24260.1 1179.95 1
 0 1 6 26.8129 48.9219 1
 1 1 6 310.795 56.8905 1
 2 1 6 615.865 79.0499 1
 3 1 6 10092.9 1115.53 1
 4 1 6 145.833 74.5679 1
 5 1 6 3474.03 581.098 1
 6 1 6 112.271 109.994 1
 7 1 6 259.51 175.397 1
 8 1 6 296.87 178.045 1
 9 1 6 3173.53 588.519 1
 -11 2 6 321.493 225.65 1
 -10 2 6 2658.75 385.699 1
 -9 2 6 11204.5 519.476 1
 -8 2 6 3436.56 339.607 1
 -7 2 6 420.19 161.27 1
 -6 2 6 999.135 142.607 1
 -5 2 6 62747 3821.2 1
 -4 2 6 1485.61 134.356 1
 -3 2 6 10057.1 635.023 1
 -2 2 6 6730.68 466.393 1
 -1 2 6 60756.7 7038.01 1
 0 2 6 2266.84 158.874 1
 1 2 6 18879.9 3907.04 1
 2 2 6 12809.7 2641.21 1
 3 2 6 7565.84 1363.38 1
 4 2 6 3512.4 753.51 1
 5 2 6 11373.5 2393.26 1
 6 2 6 2981.48 693.478 1
 7 2 6 102.551 113.347 1
 8 2 6 3125.41 640.669 1
 -12 3 6 436.306 249.372 1
 -11 3 6 76.2843 195.675 1
 -10 3 6 664.621 223.622 1
 -9 3 6 3743.63 386.475 1
 -8 3 6 272.026 163.82 1
 -7 3 6 9585.5 603.957 1
 -6 3 6 178.83 89.346 1
 -5 3 6 17588.9 1244.29 1
 -4 3 6 9128.67 745.338 1
 -3 3 6 32678.8 3112.24 1
 -2 3 6 1778.99 197.319 1
 -1 3 6 26571.9 831.467 1
 0 3 6 32455.8 400.741 1
 1 3 6 53228 538.944 1
 2 3 6 3130.38 821.538 1
 3 3 6 1405.87 557.625 1
 4 3 6 13398 6621.29 1
 5 3 6 7801.5 3051.25 1
 6 3 6 99.1919 99.1919 1
 7 3 6 13.2257 194.931 1
 8 3 6 4622.99 433.351 1
 -12 4 6 1055.29 288.705 1
 -11 4 6 786.515 256.478 1
 -10 4 6 2119.18 368.565 1
 -9 4 6 7949.94 459.768 1
 -8 4 6 796.116 242.891 1
 -7 4 6 9579.7 1093 1
 -6 4 6 9297.45 1229.32 1
 -5 4 6 239.306 72.1633 1
 -4 4 6 6103.01 682.691 1
 -3 4 6 56863.7 4227.4 1
 -2 4 6 6575.9 213.151 1
 -1 4 6 3765.12 192.538 1
 0 4 6 50834.2 525.918 1
 1 4 6 23385.2 905.811 1
 2 4 6 1394.38 252.541 1
 3 4 6 1741.78 439.453 1
 4 4 6 23365.9 7218.95 1
 5 4 6 2127.88 340.722 1
 6 4 6 4404.19 421.198 1
 7 4 6 21.7098 203.649 1
 -12 5 6 26.1714 210.945 1
 -11 5 6 24.445 199.131 1
 -10 5 6 6701.32 459.111 1
 -9 5 6 4338.68 373.65 1
 -8 5 6 1489.26 486.515 1
 -7 5 6 3225.96 704.264 1
 -6 5 6 9024.35 1376.87 1
 -5 5 6 617.16 128.307 1
 -4 5 6 10889.6 724.454 1
 -3 5 6 7473.17 285.508 1
 -2 5 6 219.33 83.9392 1
 -1 5 6 2080.29 161.659 1
 0 5 6 19340.3 383.954 1
 1 5 6 1019.17 251.437 1
 2 5 6 5161.2 364.338 1
 3 5 6 403.752 192.81 1
 4 5 6 5477.21 418.007 1
 5 5 6 760.099 233.82 1
 6 5 6 3793.07 415.737 1
 -12 6 6 1600.55 395.872 1
 -11 6 6 1221.66 263.309 1
 -10 6 6 16540.1 607.349 1
 -9 6 6 993.656 405.916 1
 -8 6 6 14543.5 2379.81 1
 -7 6 6 45.913 58.0415 1
 -6 6 6 7476 737.274 1
 -5 6 6 950.183 97.4633 1
 -4 6 6 32950.2 1602.12 1
 -3 6 6 9552.55 173.588 1
 -2 6 6 3233.18 187.193 1
 -1 6 6 33.548 131.048 1
 0 6 6 5208.04 348.061 1
 1 6 6 3440.12 333.341 1
 2 6 6 10470.1 485.483 1
 3 6 6 2290.34 354.696 1
 4 6 6 220.11 195.026 1
 5 6 6 43.3987 175.968 1
 6 6 6 2520.47 389.775 1
 -12 7 6 3780.56 445.293 1
 -11 7 6 727.84 226.426 1
 -10 7 6 3451.14 316.897 1
 -9 7 6 1148.59 179.654 1
 -8 7 6 19873 2833.08 1
 -7 7 6 711.977 125.32 1
 -6 7 6 1173.84 163.801 1
 -5 7 6 6811.37 1038.76 1
 -4 7 6 14581.3 1322.02 1
 -3 7 6 3055.8 122.77 1
 -2 7 6 160.406 159.042 1
 -1 7 6 8089.16 412.552 1
 0 7 6 39.4827 167.044 1
 1 7 6 1726.87 308.15 1
 2 7 6 76.0441 190.606 1
 3 7 6 4267.7 414.76 1
 4 7 6 69.1318 198.168 1
 5 7 6 147.076 196.235 1
 -12 8 6 4768.37 453.167 1
 -11 8 6 924.25 234.304 1
 -10 8 6 1065.02 170.798 1
 -9 8 6 734.536 147.933 1
 -8 8 6 8660.41 1164.93 1
 -7 8 6 1516.75 184.516 1
 -6 8 6 6646.05 951.39 1
 -5 8 6 15093.1 1982.67 1
 -4 8 6 243.277 70.2808 1
 -3 8 6 58.689 151.601 1
 -2 8 6 133.462 165.064 1
 -1 8 6 18631.9 602.102 1
 0 8 6 148.884 177.672 1
 1 8 6 476.756 210.665 1
 2 8 6 3875.73 393.812 1
 3 8 6 6130.74 485.348 1
 4 8 6 51.1456 200.355 1
 -11 9 6 2680.82 286.801 1
 -10 9 6 584.858 153.12 1
 -9 9 6 776.878 150.574 1
 -8 9 6 232.707 115.104 1
 -7 9 6 661.006 200.707 1
 -6 9 6 297.09 95.2922 1
 -5 9 6 6829.09 1938.04 1
 -4 9 6 5.69011 158.491 1
 -3 9 6 241.459 172.39 1
 -2 9 6 1604.2 308.182 1
 -1 9 6 11388.2 535.282 1
 0 9 6 1041.7 236.803 1
 1 9 6 3152.76 393.435 1
 2 9 6 3825.62 430.54 1
 3 9 6 3042.39 428.522 1
 -11 10 6 2574.6 484.057 1
 -10 10 6 14.8837 128.358 1
 -9 10 6 8753.37 1342.26 1
 -8 10 6 9023.01 2309.81 1
 -7 10 6 39.4424 91.2515 1
 -6 10 6 6800.18 446.359 1
 -5 10 6 5677.98 430.15 1
 -4 10 6 3454.26 355.14 1
 -3 10 6 5561.02 410.912 1
 -2 10 6 11374 534.76 1
 -1 10 6 726.26 227.208 1
 0 10 6 2042.88 364.042 1
 1 10 6 2437.31 398.179 1
 -10 11 6 5100.9 650.981 1
 -9 11 6 5011.35 1312.38 1
 -8 11 6 1982.53 365.928 1
 -7 11 6 106.788 186.674 1
 -6 11 6 16420.6 650.057 1
 -5 11 6 2393.53 363.769 1
 -4 11 6 0.57162 170.59 1
 -3 11 6 9.48758 181.487 1
 -2 11 6 7529.84 484.503 1
 -1 11 6 111.007 195.728 1
 0 11 6 3005.33 390.364 1
 -9 12 6 1406.16 305.438 1
 -8 12 6 1889.56 371.453 1
 -7 12 6 55.1099 201.053 1
 -6 12 6 16807.9 666.884 1
 -5 12 6 122.663 192.372 1
 -4 12 6 7290.88 492.867 1
 -3 12 6 392.633 212.048 1
 -2 12 6 2859.48 383.58 1
 1 -12 7 266.416 210.872 1
 2 -12 7 6944.13 497.323 1
 3 -12 7 455.43 229.329 1
 4 -12 7 6068.76 482.725 1
 5 -12 7 678.481 248.647 1
 6 -12 7 881.082 269.323 1
 7 -12 7 361.037 244.334 1
 -1 -11 7 298.154 219.058 1
 0 -11 7 7125.08 488.066 1
 1 -11 7 26.2092 174.417 1
 2 -11 7 1976.67 369.853 1
 3 -11 7 581.183 226.039 1
 5 -11 7 777.261 247.648 1
 6 -11 7 3.98387 202.363 1
 7 -11 7 1662.38 401.744 1
 8 -11 7 2315.57 422.81 1
 -3 -10 7 475.977 231.949 1
 -2 -10 7 72.2611 187.845 1
 -1 -10 7 170.169 195.942 1
 0 -10 7 14078.8 597.044 1
 1 -10 7 2939.1 379.195 1
 2 -10 7 3267.17 384.584 1
 3 -10 7 5436.25 445.218 1
 4 -10 7 5019.8 436.515 1
 5 -10 7 2277.07 382.46 1
 6 -10 7 3606.99 412.293 1
 7 -10 7 10383.3 570.862 1
 8 -10 7 188.423 215.814 1
 9 -10 7 110.289 234.048 1
 -4 -9 7 1015.7 265.683 1
 -3 -9 7 2178.18 390.506 1
 -2 -9 7 352.032 196.594 1
 -1 -9 7 199.738 184.377 1
 0 -9 7 636.324 208.132 1
 1 -9 7 641.568 203.683 1
 2 -9 7 2435.39 340.51 1
 3 -9 7 4224.02 396.18 1
 4 -9 7 42.3154 175.421 1
 5 -9 7 52.663 187.41 1
 6 -9 7 64.2124 92.2776 1
 7 -9 7 6172.07 491.344 1
 8 -9 7 67.5569 211.109 1
 9 -9 7 820.28 276.463 1
 10 -9 7 614.626 271.196 1
 -5 -8 7 1014.14 270.283 1
 -4 -8 7 368.89 221.575 1
 -3 -8 7 8049.73 505.632 1
 -2 -8 7 465.727 202.101 1
 -1 -8 7 4596.24 381.44 1
 0 -8 7 7725.24 445.764 1
 1 -8 7 2010.82 312.855 1
 2 -8 7 206.613 176.681 1
 3 -8 7 7715.57 449.606 1
 4 -8 7 9716.78 489.928 1
 5 -8 7 2565.16 375.775 1
 6 -8 7 4464.61 233.049 1
 7 -8 7 2088.14 360.105 1
 8 -8 7 417.226 222.924 1
 9 -8 7 2884.55 435.16 1
 10 -8 7 5209.23 494.807 1
 -6 -7 7 526.297 152.412 1
 -5 -7 7 2621.71 652.151 1
 -4 -7 7 1807.55 204.81 1
 -3 -7 7 5439.89 801.567 1
 -2 -7 7 4851.42 201.197 1
 -1 -7 7 10505.4 310.128 1
 0 -7 7 8487.61 433.691 1
 1 -7 7 4650.16 357.988 1
 2 -7 7 16064.5 528.975 1
 3 -7 7 4502.82 355.649 1
 4 -7 7 3022 328.73 1
 5 -7 7 106.391 100.411 1
 6 -7 7 16306.4 1206.38 1
 7 -7 7 171.354 105.252 1
 8 -7 7 174.232 208.631 1
 9 -7 7 130.681 207.971 1
 10 -7 7 2253.33 422.699 1
 -7 -6 7 135.397 139.245 1
 -6 -6 7 1591.43 549.99 1
 -5 -6 7 8356.37 3663.68 1
 -4 -6 7 6025.99 1866.04 1
 -3 -6 7 42.6068 92.1687 1
 -2 -6 7 25596 2516.41 1
 -1 -6 7 10928.8 193.987 1
 0 -6 7 1596 265.682 1
 1 -6 7 226.821 145.843 1
 2 -6 7 68493.4 941.368 1
 3 -6 7 568.88 180.05 1
 4 -6 7 4140.92 469.995 1
 5 -6 7 1325.83 161.609 1
 6 -6 7 22559.6 1203.32 1
 7 -6 7 207.106 112.097 1
 8 -6 7 8284.53 559.281 1
 9 -6 7 1648.14 377.561 1
 10 -6 7 966.328 265.609 1
 -8 -5 7 2050.65 432.632 1
 -7 -5 7 72.0844 203.801 1
 -6 -5 7 3420.41 403.61 1
 -5 -5 7 4117.26 400.655 1
 -4 -5 7 112.655 176.162 1
 -3 -5 7 688.589 160.77 1
 -2 -5 7 25293.9 4660.05 1
 -1 -5 7 11958.8 427.624 1
 0 -5 7 6444.86 333.412 1
 1 -5 7 92.2206 119.788 1
 2 -5 7 28288.5 591.107 1
 3 -5 7 7972.48 282.506 1
 4 -5 7 17981.6 1042.87 1
 5 -5 7 2270.35 188.107 1
 6 -5 7 8461.11 702.904 1
 7 -5 7 3449.61 228.234 1
 8 -5 7 4840.56 531.038 1
 9 -5 7 1003.87 247.364 1
 10 -5 7 425.099 222.249 1
 -9 -4 7 180.514 228.572 1
 -8 -4 7 2718.79 419.379 1
 -7 -4 7 149.121 201.931 1
 -6 -4 7 14493.1 590.609 1
 -5 -4 7 3636.65 377.373 1
 -4 -4 7 337.728 176.162 1
 -3 -4 7 156.897 146.911 1
 -2 -4 7 13920 448.042 1
 -1 -4 7 3755.23 274.443 1
 0 -4 7 37974.1 624.751 1
 1 -4 7 3784.72 264.234 1
 2 -4 7 183.434 125.358 1
 3 -4 7 2139.23 101.863 1
 4 -4 7 25666.3 2144.67 1
 5 -4 7 4003.09 552.005 1
 6 -4 7 579.719 122.609 1
 7 -4 7 9283.16 1174.85 1
 8 -4 7 2145.84 361.819 1
 9 -4 7 1447.57 336.228 1
 10 -4 7 10.0855 186.233 1
 -9 -3 7 487.22 236.758 1
 -8 -3 7 851.136 249.135 1
 -7 -3 7 2980.59 389.355 1
 -6 -3 7 9460.46 493.395 1
 -4 -3 7 1484.15 277.953 1
 -3 -3 7 13036.7 427.243 1
 -2 -3 7 4548.9 279.772 1
 -1 -3 7 183.755 108.534 1
 0 -3 7 5317.59 271.053 1
 1 -3 7 4614.02 256.94 1
 2 -3 7 1079.46 84.8488 1
 3 -3 7 897.922 93.9375 1
 4 -3 7 636.786 106.208 1
 5 -3 7 2364.01 258.834 1
 6 -3 7 801.982 133.175 1
 7 -3 7 3141.76 417.039 1
 8 -3 7 151.264 151.264 1
 9 -3 7 462.088 197.09 1
 10 -3 7 238.739 196.71 1
 -10 -2 7 4278.82 447.978 1
 -9 -2 7 761.683 247.545 1
 -8 -2 7 544.913 217.419 1
 -7 -2 7 17559.5 619.45 1
 -6 -2 7 1328.31 311.816 1
 -5 -2 7 817.509 188.563 1
 -4 -2 7 103.47 127.918 1
 -3 -2 7 49848.5 718.414 1
 -2 -2 7 5871.09 277.849 1
 -1 -2 7 83.9411 101.839 1
 0 -2 7 14719 1089.91 1
 1 -2 7 20896.4 452.648 1
 2 -2 7 6976.73 214.362 1
 3 -2 7 2709.95 121.027 1
 4 -2 7 17969.8 481.627 1
 5 -2 7 1715.17 147.785 1
 6 -2 7 120.055 108.727 1
 7 -2 7 2018.42 213.808 1
 8 -2 7 4526.87 381.847 1
 9 -2 7 704.468 213.074 1
 10 -2 7 2532.58 257.385 1
 -10 -1 7 889.615 255.967 1
 -9 -1 7 150.095 189.853 1
 -8 -1 7 113.239 183.983 1
 -7 -1 7 9439.53 467.097 1
 -6 -1 7 656.75 189.95 1
 -5 -1 7 2249.68 281.187 1
 -4 -1 7 3767.4 271.836 1
 -3 -1 7 36185.6 567.439 1
 -2 -1 7 1566.77 117.042 1
 -1 -1 7 11624.3 223.777 1
 0 -1 7 24948.2 220.53 1
 1 -1 7 33180.7 275.502 1
 2 -1 7 9795.22 169.258 1
 3 -1 7 5275.96 183.711 1
 4 -1 7 24760.9 1260.92 1
 5 -1 7 2869.51 244.647 1
 6 -1 7 10463 596.705 1
 7 -1 7 575.005 201.019 1
 8 -1 7 2889.25 246.602 1
 9 -1 7 350.958 138.398 1
 -11 0 7 2892.6 441.851 1
 -10 0 7 3820.12 428.319 1
 -9 0 7 563.198 214.598 1
 -8 0 7 987.634 230.371 1
 -7 0 7 4142.47 363.849 1
 -6 0 7 4095.86 319.473 1
 -5 0 7 16606.3 458.3 1
 -4 0 7 34912.9 1028.55 1
 -3 0 7 1192.19 121.575 1
 -2 0 7 6621.72 219.733 1
 -1 0 7 17332.9 368.668 1
 0 0 7 49870.1 437.927 1
 1 0 7 50.8303 50.7804 1
 2 0 7 57670.8 2120.58 1
 3 0 7 1931.05 166.03 1
 4 0 7 7456.6 575.318 1
 5 0 7 1460.83 149.541 1
 6 0 7 33782.1 3528.93 1
 7 0 7 31.901 110.291 1
 8 0 7 537.807 139.511 1
 9 0 7 1956.72 238.045 1
 -11 1 7 1946.99 402.909 1
 -10 1 7 1926.74 375.089 1
 -9 1 7 64.5132 180.018 1
 -8 1 7 10922.6 491.482 1
 -7 1 7 820.933 197.222 1
 -6 1 7 176.774 136.383 1
 -5 1 7 414.976 98.163 1
 -4 1 7 22412.8 315.016 1
 -3 1 7 44.0712 64.745 1
 -2 1 7 20651.3 913.973 1
 -1 1 7 2188.74 103.893 1
 0 1 7 6861.69 135.897 1
 1 1 7 4515.96 199.983 1
 2 1 7 38741.3 3354.4 1
 3 1 7 1930.55 124.972 1
 4 1 7 502.622 88.8089 1
 5 1 7 3018.66 536.697 1
 6 1 7 13334.1 1766.66 1
 7 1 7 942.651 182.157 1
 8 1 7 620.854 215.902 1
 -11 2 7 845.102 256.131 1
 -10 2 7 63.6964 189.136 1
 -9 2 7 434.829 202.067 1
 -8 2 7 33363.6 758.2 1
 -7 2 7 242.671 153.149 1
 -6 2 7 9452.11 814.73 1
 -5 2 7 10104.9 245.501 1
 -4 2 7 18172.7 742.1 1
 -3 2 7 635.984 92.9181 1
 -2 2 7 40459.9 2636.39 1
 -1 2 7 7955.83 881.237 1
 0 2 7 2234.71 153.981 1
 1 2 7 5995.75 217.398 1
 2 2 7 11787.9 2391.47 1
 3 2 7 47.4286 65.3508 1
 4 2 7 8077.03 1347.1 1
 5 2 7 6612.63 1608.1 1
 6 2 7 1020.9 145.218 1
 7 2 7 991.991 253.067 1
 8 2 7 1223.81 273.369 1
 -11 3 7 1660.61 393.355 1
 -10 3 7 2940.54 399.356 1
 -9 3 7 786.236 221.608 1
 -8 3 7 17848.3 574.753 1
 -7 3 7 10869.6 740.132 1
 -6 3 7 21997.5 1120.72 1
 -5 3 7 9981.52 731.605 1
 -4 3 7 8711.71 493.831 1
 -3 3 7 17902.2 1343.92 1
 -2 3 7 10382.4 901.521 1
 -1 3 7 5986.74 438.512 1
 0 3 7 126.571 98.9605 1
 1 3 7 8592.18 331.467 1
 2 3 7 50.1746 50.6563 1
 3 3 7 732.051 299.336 1
 4 3 7 371.511 239.181 1
 5 3 7 2667.82 899.536 1
 6 3 7 361.112 212.819 1
 7 3 7 386.047 230.04 1
 -12 4 7 1177.05 295.494 1
 -11 4 7 106.94 210.674 1
 -10 4 7 11155.7 552.171 1
 -9 4 7 7034.81 443.409 1
 -8 4 7 11.0647 69.4356 1
 -7 4 7 10501.4 1193.88 1
 -6 4 7 13696.3 1624.69 1
 -5 4 7 3511.92 431.211 1
 -4 4 7 2574.46 229.744 1
 -3 4 7 51687.5 4207.04 1
 -2 4 7 332.189 87.6831 1
 -1 4 7 258.63 90.134 1
 0 4 7 7.10804 88.0296 1
 1 4 7 23754.3 423.697 1
 2 4 7 2176.82 308.218 1
 3 4 7 1044.94 233.341 1
 4 4 7 4578.7 385.632 1
 5 4 7 3448.98 377.067 1
 6 4 7 1503.44 366.131 1
 7 4 7 911.427 265.46 1
 -12 5 7 80.6868 210.14 1
 -11 5 7 98.088 194.373 1
 -10 5 7 1613.92 345.446 1
 -9 5 7 1062.67 191.888 1
 -8 5 7 1212.86 303.118 1
 -7 5 7 5239.09 1211.78 1
 -6 5 7 384.784 74.3238 1
 -5 5 7 152.765 63.0615 1
 -4 5 7 554.221 79.5052 1
 -3 5 7 11176.3 930.022 1
 -2 5 7 55.7832 84.418 1
 -1 5 7 85.7618 94.3578 1
 0 5 7 2598.04 208.539 1
 1 5 7 8337.58 432.104 1
 2 5 7 754.155 207.878 1
 3 5 7 0.40781 171.116 1
 4 5 7 8592.71 484.26 1
 5 5 7 1553.32 367.143 1
 6 5 7 224.876 211.96 1
 -12 6 7 1000.13 267.588 1
 -11 6 7 1497.68 279.878 1
 -10 6 7 8001.08 479.943 1
 -9 6 7 1911.36 299.223 1
 -8 6 7 2325.81 221.711 1
 -7 6 7 1817.19 378.521 1
 -6 6 7 18904.3 2358.35 1
 -5 6 7 1642.57 125.736 1
 -4 6 7 3217.08 225.465 1
 -3 6 7 1492.75 163.318 1
 -2 6 7 8369.82 704.648 1
 -1 6 7 5307.13 352.8 1
 0 6 7 19594.6 599.327 1
 1 6 7 121.052 170.04 1
 2 6 7 1284.39 259.107 1
 3 6 7 244.422 192.767 1
 4 6 7 11596.8 564.832 1
 5 6 7 99.3757 196.247 1
 -12 7 7 487.8 229.934 1
 -11 7 7 1929.54 364.615 1
 -10 7 7 8667.76 940.469 1
 -9 7 7 1952.04 227.189 1
 -8 7 7 5817.67 365.579 1
 -7 7 7 825.704 124.393 1
 -6 7 7 13021.4 1193.59 1
 -5 7 7 1456.39 119.258 1
 -4 7 7 16085.7 574.596 1
 -3 7 7 108.302 149.699 1
 -2 7 7 2482.98 307.596 1
 -1 7 7 626.566 197.512 1
 0 7 7 16129.4 576.958 1
 1 7 7 28.4423 169.654 1
 2 7 7 2117.3 352.916 1
 3 7 7 501.505 224.89 1
 4 7 7 2846.32 383.527 1
 -11 8 7 1298.29 198.872 1
 -10 8 7 5456.38 738.669 1
 -9 8 7 677.597 147.407 1
 -8 8 7 29457.8 3359.29 1
 -7 8 7 98.3794 105.498 1
 -6 8 7 2878.42 431.396 1
 -5 8 7 7423.24 1613.91 1
 -4 8 7 39909.1 835.454 1
 -3 8 7 841.465 210.611 1
 -2 8 7 2214.64 319.933 1
 -1 8 7 12657.4 536.135 1
 0 8 7 9180.47 488.562 1
 1 8 7 569.249 224.498 1
 2 8 7 4594.84 437.816 1
 3 8 7 2517.89 382.294 1
 -11 9 7 290.409 153.176 1
 -10 9 7 43.5906 125.852 1
 -9 9 7 769.463 153.367 1
 -8 9 7 18482.5 2261.45 1
 -7 9 7 1688.14 436.277 1
 -6 9 7 3704.83 380.277 1
 -5 9 7 8032.87 476.602 1
 -4 9 7 19766.4 642.013 1
 -3 9 7 2390.84 334.512 1
 -2 9 7 5617.59 437.819 1
 -1 9 7 8082.28 495.632 1
 0 9 7 1844.6 334.756 1
 1 9 7 3001.59 407.746 1
 2 9 7 563.322 248.654 1
 -10 10 7 3977.95 632.029 1
 -9 10 7 4071.14 1148.18 1
 -8 10 7 2293.26 401.664 1
 -7 10 7 233.249 204.195 1
 -6 10 7 13257.6 585.792 1
 -5 10 7 9797.9 513.051 1
 -4 10 7 867.839 233.852 1
 -3 10 7 9583.91 507.198 1
 -2 10 7 3519.71 406.093 1
 -1 10 7 3369.39 412.216 1
 0 10 7 390.919 228.896 1
 1 10 7 8502.69 539.726 1
 -9 11 7 4280.27 476 1
 -8 11 7 1073.96 283.719 1
 -7 11 7 709.598 242.46 1
 -6 11 7 1133.02 260.173 1
 -5 11 7 1297.2 270.493 1
 -4 11 7 2054.87 364.462 1
 -3 11 7 2807.87 392.145 1
 -2 11 7 60.8816 176.205 1
 -1 11 7 5.86571 190.13 1
 -8 12 7 2532.89 423.138 1
 -7 12 7 1631.65 379.309 1
 -6 12 7 4680.24 457.083 1
 -5 12 7 155.399 207.825 1
 -4 12 7 741.639 241.853 1
 1 -12 8 2061.48 402.522 1
 2 -12 8 2933.19 416.241 1
 3 -12 8 80.3202 205.645 1
 4 -12 8 40.7203 202.643 1
 5 -12 8 2387.66 404.952 1
 6 -12 8 2742.91 459.2 1
 -1 -11 8 1248.59 280.885 1
 0 -11 8 82.8158 182.077 1
 1 -11 8 637.757 234.251 1
 2 -11 8 5893.86 462.932 1
 3 -11 8 183.128 183.128 1
 4 -11 8 2028.94 384.225 1
 5 -11 8 108.606 179.235 1
 6 -11 8 2767.63 414.823 1
 7 -11 8 24.5325 217.395 1
 8 -11 8 4514 510.885 1
 -3 -10 8 2613.5 420.953 1
 -2 -10 8 8932.55 557.865 1
 -1 -10 8 93.1028 200.189 1
 0 -10 8 11175.8 560.491 1
 1 -10 8 19.773 180.065 1
 2 -10 8 7862.89 497.919 1
 3 -10 8 218.247 203.542 1
 5 -10 8 3548.5 430.092 1
 6 -10 8 130.414 201.888 1
 7 -10 8 1436.99 298.261 1
 8 -10 8 7753.7 559.304 1
 9 -10 8 950.095 296.27 1
 -4 -9 8 2340.71 431.233 1
 -3 -9 8 52.8395 197.243 1
 -2 -9 8 2459.46 374.677 1
 -1 -9 8 155.249 192.819 1
 0 -9 8 12093.6 569.737 1
 1 -9 8 159.878 183.766 1
 2 -9 8 123.591 186.366 1
 3 -9 8 4993.16 436.576 1
 4 -9 8 17085.8 643.116 1
 5 -9 8 307.801 118.968 1
 6 -9 8 234.89 111.502 1
 7 -9 8 7210.69 498.464 1
 8 -9 8 3950.82 464.25 1
 9 -9 8 292.957 248.398 1
 -5 -8 8 21.9663 222.193 1
 -4 -8 8 6363.9 509.129 1
 -3 -8 8 2758.29 388.142 1
 -2 -8 8 95.8683 181.09 1
 -1 -8 8 1568.42 344.318 1
 0 -8 8 12603.2 535.421 1
 1 -8 8 131.565 182.279 1
 2 -8 8 7482.3 460.356 1
 3 -8 8 9879.48 488.301 1
 4 -8 8 1760.25 334.921 1
 5 -8 8 2292.95 413.347 1
 6 -8 8 5919.96 476.588 1
 7 -8 8 8357.23 518.275 1
 8 -8 8 73.27 206.659 1
 9 -8 8 5148.43 496.447 1
 -6 -7 8 1871.1 430.193 1
 -5 -7 8 1644.8 403.087 1
 -4 -7 8 3066.22 422.297 1
 -3 -7 8 3248.93 402.948 1
 -2 -7 8 415.474 192.206 1
 -1 -7 8 6508.12 425.577 1
 0 -7 8 746.6 202.076 1
 1 -7 8 37.9619 163.827 1
 2 -7 8 2114.22 316.429 1
 3 -7 8 6291.54 408.308 1
 4 -7 8 68.1907 119.219 1
 5 -7 8 3774.53 234.784 1
 6 -7 8 250.616 119.852 1
 7 -7 8 2819.09 216.625 1
 8 -7 8 57.4671 193.688 1
 9 -7 8 3307.07 435.38 1
 10 -7 8 44.451 215.408 1
 -7 -6 8 2722.6 1117.76 1
 -6 -6 8 45.4658 122.01 1
 -5 -6 8 12457 5674.14 1
 -4 -6 8 93.8611 101.687 1
 -3 -6 8 1430.62 359.141 1
 -2 -6 8 154.574 89.1082 1
 -1 -6 8 22888.4 616.926 1
 0 -6 8 4925.36 352.789 1
 1 -6 8 3568.14 322.206 1
 2 -6 8 1479.21 296.993 1
 3 -6 8 4129.2 337.597 1
 4 -6 8 6026.02 423.769 1
 5 -6 8 8233.86 711.416 1
 6 -6 8 4274.25 265.195 1
 7 -6 8 600.109 132.747 1
 8 -6 8 26.0651 102.892 1
 9 -6 8 1424.22 284.18 1
 10 -6 8 1766.05 397.575 1
 -8 -5 8 439.383 259.644 1
 -7 -5 8 215.892 230.874 1
 -6 -5 8 153.218 206.767 1
 -5 -5 8 14310.2 611.178 1
 -4 -5 8 324.63 196.582 1
 -3 -5 8 555.087 150.469 1
 -2 -5 8 7184.33 682.864 1
 -1 -5 8 18321.6 525.3 1
 0 -5 8 651.125 174.432 1
 1 -5 8 160.69 139.541 1
 2 -5 8 14118.7 472.198 1
 3 -5 8 4690.99 342.417 1
 4 -5 8 200.513 66.7249 1
 5 -5 8 160.445 110.783 1
 6 -5 8 16889.3 1061.78 1
 7 -5 8 120.593 115.865 1
 8 -5 8 1107.65 174.048 1
 9 -5 8 214.436 204.211 1
 10 -5 8 1321 276.926 1
 -8 -4 8 2141.98 407.336 1
 -7 -4 8 2598.02 422.796 1
 -6 -4 8 2524.1 398.234 1
 -5 -4 8 2552.65 380.125 1
 -4 -4 8 2345.87 325.87 1
 -3 -4 8 9033.47 420.658 1
 -2 -4 8 22426.9 560.545 1
 -1 -4 8 418.007 146.596 1
 0 -4 8 2482.1 251.1 1
 1 -4 8 1449.87 239.37 1
 2 -4 8 46084.1 3027.65 1
 3 -4 8 84.7443 54.0936 1
 4 -4 8 16832.4 814.878 1
 5 -4 8 3089.56 579.359 1
 6 -4 8 9937.71 579.14 1
 7 -4 8 715.753 139.423 1
 8 -4 8 9773.43 981.391 1
 9 -4 8 2538.95 364.694 1
 10 -4 8 71.9662 189.442 1
 -9 -3 8 42.128 200.132 1
 -8 -3 8 2976.42 413.697 1
 -7 -3 8 72.1166 179.705 1
 -6 -3 8 4409.79 422.472 1
 -5 -3 8 627.433 209.69 1
 -4 -3 8 554.182 185.811 1
 -3 -3 8 67.804 137.576 1
 -2 -3 8 14588.4 434.323 1
 -1 -3 8 426.093 133.304 1
 0 -3 8 4272.96 271.112 1
 1 -3 8 918.332 201.658 1
 2 -3 8 15429.7 186.683 1
 3 -3 8 3652.4 132.456 1
 4 -3 8 16636 699.829 1
 5 -3 8 2420.25 157.962 1
 6 -3 8 2222.42 165.394 1
 7 -3 8 6451.7 387.878 1
 8 -3 8 6319.65 644.425 1
 9 -3 8 353.16 140.733 1
 -10 -2 8 7479 540.579 1
 -9 -2 8 771.867 246.01 1
 -8 -2 8 1136.79 260.005 1
 -7 -2 8 3888.02 399.001 1
 -6 -2 8 19481.4 622.763 1
 -5 -2 8 4002.22 340.754 1
 -4 -2 8 183.86 145.72 1
 -3 -2 8 24038.8 535.527 1
 -2 -2 8 14928.8 410.76 1
 -1 -2 8 582.977 90.5573 1
 0 -2 8 12912.5 245.567 1
 1 -2 8 21898.6 216.299 1
 2 -2 8 110.864 55.2508 1
 3 -2 8 12210.9 397.928 1
 4 -2 8 10686.1 478.886 1
 5 -2 8 1849.28 196.491 1
 6 -2 8 985.452 121.895 1
 7 -2 8 14346 948.865 1
 8 -2 8 1729.57 268.694 1
 9 -2 8 367.537 143.124 1
 -10 -1 8 6976.39 507.296 1
 -9 -1 8 37.3108 186.345 1
 -8 -1 8 452.533 214.75 1
 -7 -1 8 13167.7 547.832 1
 -6 -1 8 20587.7 598.442 1
 -5 -1 8 939.58 193.959 1
 -3 -1 8 29577.9 1664.14 1
 -2 -1 8 10441.3 207.655 1
 -1 -1 8 8745.51 175.493 1
 0 -1 8 3557.94 114.467 1
 1 -1 8 18323.7 215.42 1
 2 -1 8 523.357 70.2455 1
 3 -1 8 13886.9 540.946 1
 4 -1 8 150.832 79.6831 1
 5 -1 8 15.0173 82.5296 1
 6 -1 8 102.329 88.9711 1
 7 -1 8 6368.3 449.952 1
 8 -1 8 10.4747 113.799 1
 9 -1 8 443.727 237.567 1
 -10 0 8 3753.88 442.005 1
 -9 0 8 818.706 237.549 1
 -8 0 8 8385.08 471.666 1
 -7 0 8 24651.9 672.168 1
 -6 0 8 6171.78 379.144 1
 -5 0 8 32310.5 642.647 1
 -4 0 8 4923.25 347.595 1
 -3 0 8 42676 1513.84 1
 -2 0 8 376.309 60.5867 1
 -1 0 8 67833.3 1626.7 1
 0 0 8 2940.83 113.262 1
 1 0 8 2255.88 110.615 1
 2 0 8 1608.39 173.1 1
 3 0 8 24705.1 1268.04 1
 4 0 8 5129.68 250.319 1
 5 0 8 1565.69 155.726 1
 6 0 8 3628.53 294.164 1
 7 0 8 1612.95 357.332 1
 8 0 8 438.641 140.141 1
 -11 1 8 2908.22 432.637 1
 -10 1 8 40.0982 191.329 1
 -9 1 8 812.173 229.261 1
 -8 1 8 1613.48 325.676 1
 -7 1 8 4816.26 367.244 1
 -6 1 8 85.8513 146.014 1
 -5 1 8 22655.7 361.246 1
 -4 1 8 2423.22 153.616 1
 -3 1 8 1318.3 106.543 1
 -2 1 8 3341.45 145.829 1
 -1 1 8 39787 951.983 1
 0 1 8 183.169 53.7306 1
 1 1 8 108.448 56.174 1
 2 1 8 5835.39 480.518 1
 3 1 8 5042.53 477.224 1
 4 1 8 932.724 136.44 1
 5 1 8 17.7045 83.847 1
 6 1 8 5615.68 700.991 1
 7 1 8 347.306 150.022 1
 8 1 8 22.9957 194.793 1
 -11 2 8 3468.93 437.012 1
 -10 2 8 1580.15 361.462 1
 -9 2 8 2751.24 348.831 1
 -8 2 8 4416.11 374.543 1
 -7 2 8 186.596 155.958 1
 -6 2 8 1254.62 183.081 1
 -5 2 8 9984.95 362.413 1
 -4 2 8 5045.15 225.2 1
 -3 2 8 11296.3 726.133 1
 -2 2 8 2590.74 181.491 1
 -1 2 8 1269.5 89.948 1
 0 2 8 2763.59 176.298 1
 1 2 8 6806.29 239.757 1
 2 2 8 10569.9 2339.5 1
 3 2 8 291.788 75.6083 1
 4 2 8 140.626 80.2829 1
 5 2 8 419.667 114.378 1
 6 2 8 9548.7 503.517 1
 7 2 8 176.176 191.077 1
 -11 3 8 1971.66 398.661 1
 -10 3 8 45.1167 178.852 1
 -9 3 8 39.1959 171.308 1
 -8 3 8 13476 520.929 1
 -7 3 8 727.27 137.717 1
 -6 3 8 148.093 72.1647 1
 -5 3 8 3303.88 348.419 1
 -4 3 8 23936.7 1796.88 1
 -3 3 8 444.566 90.9967 1
 -2 3 8 4220.54 221.545 1
 -1 3 8 4449.98 271.349 1
 0 3 8 4200.57 216.126 1
 1 3 8 674.89 125.974 1
 2 3 8 10341.9 324.834 1
 3 3 8 644.851 145.478 1
 4 3 8 462.274 198.411 1
 5 3 8 3337.6 365.995 1
 6 3 8 4181.73 402.108 1
 7 3 8 564.435 232.504 1
 -11 4 8 65.6889 200.687 1
 -10 4 8 4872.35 435.743 1
 -9 4 8 1431.64 321.801 1
 -8 4 8 18302.8 1677.1 1
 -7 4 8 42.2871 70.8552 1
 -6 4 8 19701.7 2244.75 1
 -5 4 8 15931.7 1650.31 1
 -4 4 8 11085.7 938.714 1
 -3 4 8 11075.2 1261.14 1
 -2 4 8 20353.2 1510.4 1
 -1 4 8 22799.1 1560.83 1
 0 4 8 86.925 102.958 1
 1 4 8 20034.5 415.223 1
 2 4 8 3434.94 324.002 1
 3 4 8 300.548 184.844 1
 4 4 8 719.988 227.486 1
 5 4 8 9103.05 506.642 1
 6 4 8 144.22 207.465 1
 -11 5 8 208.244 205.835 1
 -10 5 8 7530.88 478.284 1
 -9 5 8 386.251 193.533 1
 -8 5 8 4640.48 932.206 1
 -7 5 8 8037.21 1654.14 1
 -6 5 8 22695.3 4014.76 1
 -5 5 8 5248.28 664.545 1
 -4 5 8 3180.7 323.118 1
 -3 5 8 35057 3927.07 1
 -2 5 8 20609.7 1816.55 1
 -1 5 8 302.07 114.639 1
 0 5 8 1460.94 207.869 1
 1 5 8 32857.3 538.09 1
 2 5 8 6504.06 420.365 1
 3 5 8 2014.5 317.779 1
 4 5 8 62.5192 192.522 1
 5 5 8 6250.28 469.089 1
 -11 6 8 548.062 227.993 1
 -10 6 8 5394.36 585.08 1
 -9 6 8 4245.62 383.067 1
 -8 6 8 3562.34 245.189 1
 -7 6 8 17688.1 3495.85 1
 -6 6 8 8309.91 1243.81 1
 -5 6 8 421.436 77.6841 1
 -4 6 8 1922.17 156.307 1
 -3 6 8 49879.2 5020.62 1
 -2 6 8 1804.99 214.513 1
 -1 6 8 15652.1 376.559 1
 0 6 8 181.21 171.294 1
 1 6 8 19426.9 633.813 1
 2 6 8 711.837 234.114 1
 3 6 8 10571.8 534.258 1
 4 6 8 1416.73 330.487 1
 5 6 8 597.187 239.747 1
 -11 7 8 1879.49 354.412 1
 -10 7 8 22.0128 132.547 1
 -9 7 8 1613.04 222.299 1
 -8 7 8 787.039 142.925 1
 -7 7 8 8845.77 1213.07 1
 -6 7 8 14.8642 66.9804 1
 -5 7 8 3585.36 299.793 1
 -4 7 8 333.507 107.794 1
 -3 7 8 6088.42 259.025 1
 -2 7 8 443.419 191.705 1
 -1 7 8 11104 499.575 1
 0 7 8 102.787 176.113 1
 1 7 8 1340.64 331.11 1
 2 7 8 565.662 227.734 1
 3 7 8 3849.56 411.068 1
 4 7 8 527.431 242.875 1
 -11 8 8 9081.91 590.493 1
 -10 8 8 2937.2 276.799 1
 -9 8 8 23.1939 117.273 1
 -8 8 8 2740 326.887 1
 -7 8 8 4117.96 420.744 1
 -6 8 8 4678.09 396.953 1
 -5 8 8 4985.04 391.537 1
 -4 8 8 3784.27 360.138 1
 -3 8 8 1292.93 292.756 1
 -2 8 8 216.48 178.228 1
 -1 8 8 3360.5 385.769 1
 0 8 8 3139.2 365.225 1
 1 8 8 2377.12 382.178 1
 2 8 8 1126.1 276.503 1
 3 8 8 10.7042 196.817 1
 -11 9 8 3129.86 382.169 1
 -10 9 8 729.59 161.883 1
 -9 9 8 67.7443 103.46 1
 -8 9 8 7709.07 504.928 1
 -7 9 8 1344.43 335.954 1
 -6 9 8 1051.83 257.377 1
 -5 9 8 165.541 181.117 1
 -4 9 8 8288.36 474.75 1
 -3 9 8 570.146 214.273 1
 -2 9 8 189.323 190.104 1
 -1 9 8 1441.94 328.37 1
 0 9 8 4064.32 429.445 1
 1 9 8 928.774 264.945 1
 -10 10 8 27.2244 231.701 1
 -9 10 8 375.368 245.685 1
 -8 10 8 16891.9 689.473 1
 -7 10 8 727.687 242.888 1
 -6 10 8 3210.97 383.711 1
 -5 10 8 4613.65 415.854 1
 -4 10 8 10182 543.755 1
 -3 10 8 6.56868 185.466 1
 -2 10 8 4704.32 430.174 1
 -1 10 8 12254.5 614.317 1
 0 10 8 1199.21 281.769 1
 -9 11 8 492.113 257.595 1
 -8 11 8 4434.33 477.39 1
 -7 11 8 76.1111 189.119 1
 -6 11 8 3464.98 430.253 1
 -5 11 8 3775.56 431.771 1
 -4 11 8 3110.08 390.045 1
 -3 11 8 3184.7 420.318 1
 -2 11 8 2116.24 400.581 1
 3 -12 9 2027.32 423.819 1
 4 -12 9 705.292 260.671 1
 5 -12 9 9540.92 606.088 1
 0 -11 9 138.6 215.852 1
 1 -11 9 2633.53 405.176 1
 2 -11 9 63.8623 194.067 1
 3 -11 9 189.332 221.503 1
 4 -11 9 19.9117 204.38 1
 5 -11 9 6210.93 512.155 1
 6 -11 9 26.425 223.528 1
 7 -11 9 989.738 291.112 1
 -2 -10 9 798.349 263.379 1
 -1 -10 9 1842.69 408.987 1
 0 -10 9 235.063 210.087 1
 1 -10 9 10893.4 563.124 1
 2 -10 9 5205.17 465.275 1
 3 -10 9 1469.7 291.15 1
 4 -10 9 1080.13 267.116 1
 5 -10 9 1652.44 344.518 1
 6 -10 9 760.45 262.622 1
 7 -10 9 4401.3 480.099 1
 8 -10 9 3839.59 484.552 1
 -4 -9 9 805.219 275.046 1
 -3 -9 9 5639.09 499.22 1
 -2 -9 9 1106.36 261.453 1
 -1 -9 9 66.3517 195.599 1
 0 -9 9 3925.88 433.697 1
 1 -9 9 5544.4 456.814 1
 2 -9 9 1076.95 249.586 1
 3 -9 9 20.8743 187.869 1
 4 -9 9 4933.06 447.302 1
 5 -9 9 216.072 125.044 1
 6 -9 9 219.374 114.084 1
 7 -9 9 78.7081 206.594 1
 8 -9 9 2236.8 432.841 1
 -5 -8 9 1134.8 301.294 1
 -4 -8 9 3327.57 459.128 1
 -3 -8 9 3402.91 432.276 1
 -2 -8 9 343.846 204.768 1
 -1 -8 9 2903.5 397.978 1
 0 -8 9 15184.3 614.444 1
 1 -8 9 43.2582 182.334 1
 2 -8 9 261.109 196.981 1
 3 -8 9 27.2114 191.479 1
 4 -8 9 16439.1 1209 1
 5 -8 9 923.257 151.43 1
 6 -8 9 2665.67 236.421 1
 7 -8 9 3010.89 413.65 1
 8 -8 9 3374.03 441.006 1
 9 -8 9 23.9831 220.453 1
 -6 -7 9 996.967 291.982 1
 -5 -7 9 475.486 249.039 1
 -4 -7 9 1388.61 287.092 1
 -3 -7 9 305.072 207.874 1
 -2 -7 9 9.94673 176.002 1
 -1 -7 9 78.1062 170.491 1
 0 -7 9 8753.78 479.911 1
 1 -7 9 879.787 220.791 1
 2 -7 9 2814.53 349.959 1
 3 -7 9 1108.78 239.527 1
 4 -7 9 7176.84 762.405 1
 5 -7 9 233.72 119.143 1
 6 -7 9 4011.54 373.328 1
 7 -7 9 5341.94 268.393 1
 8 -7 9 1000.67 263.826 1
 9 -7 9 1157.43 280.238 1
 -7 -6 9 4031.37 509.307 1
 -6 -6 9 879.102 263.616 1
 -5 -6 9 495.694 233.199 1
 -4 -6 9 4863.92 454.797 1
 -3 -6 9 13851.6 587.014 1
 -2 -6 9 1534.48 332.449 1
 -1 -6 9 8799.33 446.089 1
 0 -6 9 1866.38 327.451 1
 1 -6 9 2196.18 315.971 1
 2 -6 9 3942.2 370.619 1
 3 -6 9 25381.8 2459.04 1
 4 -6 9 151.463 113.757 1
 5 -6 9 4233.81 250.156 1
 6 -6 9 673.738 139.251 1
 7 -6 9 7411.84 359.514 1
 8 -6 9 51.1592 123.444 1
 9 -6 9 7031.44 511.111 1
 -7 -5 9 2049.78 447.888 1
 -6 -5 9 1986.77 420.623 1
 -5 -5 9 9334.3 526.381 1
 -4 -5 9 5781.8 455.273 1
 -3 -5 9 3674.74 1183.78 1
 -2 -5 9 2103.51 320.894 1
 -1 -5 9 27523.9 662.807 1
 0 -5 9 97.9898 156.352 1
 1 -5 9 33.0766 157.957 1
 2 -5 9 366.632 173.593 1
 3 -5 9 12870.1 891.3 1
 4 -5 9 251.683 80.479 1
 5 -5 9 5901.34 576.878 1
 6 -5 9 39.451 74.2247 1
 7 -5 9 614.317 141.957 1
 8 -5 9 164.332 121.904 1
 9 -5 9 4986.16 454.68 1
 -8 -4 9 1889.26 450.175 1
 -7 -4 9 655.835 253.195 1
 -6 -4 9 131.836 210.652 1
 -5 -4 9 37013.5 867.183 1
 -4 -4 9 508.32 202.805 1
 -3 -4 9 4177.89 356.347 1
 -2 -4 9 4176.97 351.395 1
 -1 -4 9 49669.4 807.94 1
 0 -4 9 959.917 189.778 1
 1 -4 9 21248.9 542.362 1
 2 -4 9 20065.8 1571.23 1
 3 -4 9 6404.69 359.764 1
 4 -4 9 2508.37 176.417 1
 5 -4 9 9820.61 455.028 1
 6 -4 9 6569.1 286.061 1
 7 -4 9 296.182 101.186 1
 8 -4 9 3370.66 387.105 1
 9 -4 9 838.529 162.425 1
 -8 -3 9 370.134 238.037 1
 -7 -3 9 808.88 256.571 1
 -6 -3 9 111.298 188.941 1
 -5 -3 9 18052.6 624.303 1
 -4 -3 9 3422.21 341.879 1
 -3 -3 9 17983.1 536.652 1
 -2 -3 9 2903.59 300.271 1
 -1 -3 9 7670.31 352.163 1
 0 -3 9 10640 391.761 1
 1 -3 9 19902.9 1180.95 1
 2 -3 9 3222.68 119.617 1
 3 -3 9 2530.25 132.955 1
 4 -3 9 8576.39 416.668 1
 5 -3 9 3536.85 199.068 1
 6 -3 9 1594.89 164.68 1
 7 -3 9 26.5769 94.2815 1
 8 -3 9 5534.17 348.276 1
 9 -3 9 86.1103 129.366 1
 -9 -2 9 2623.5 403.291 1
 -8 -2 9 1593.02 346.724 1
 -7 -2 9 6598.39 466.841 1
 -5 -2 9 423.192 193.525 1
 -4 -2 9 1474.15 296.748 1
 -3 -2 9 18152.8 502.509 1
 -2 -2 9 4367.81 302.648 1
 -1 -2 9 2048.59 115.993 1
 0 -2 9 18654.4 334.766 1
 1 -2 9 5189.59 136.671 1
 2 -2 9 1238.68 111.042 1
 3 -2 9 279.287 89.1039 1
 4 -2 9 21025.9 866.371 1
 5 -2 9 152.166 90.963 1
 6 -2 9 130.736 90.4868 1
 7 -2 9 656.353 113.238 1
 8 -2 9 5404.47 456.695 1
 9 -2 9 200.289 137.562 1
 -10 -1 9 3851.1 436.29 1
 -9 -1 9 1009.33 257.101 1
 -8 -1 9 780.7 231.253 1
 -7 -1 9 70.5206 171.129 1
 -6 -1 9 7986.94 447.91 1
 -5 -1 9 460.971 175.883 1
 -4 -1 9 62.7191 139.835 1
 -3 -1 9 15.4216 74.9725 1
 -2 -1 9 2039.35 131.708 1
 -1 -1 9 3114.19 120.305 1
 0 -1 9 3314.71 120.914 1
 1 -1 9 1175.41 107.076 1
 2 -1 9 240.828 69.1125 1
 3 -1 9 608.393 88.497 1
 4 -1 9 3877.77 235.479 1
 5 -1 9 1813.99 216.751 1
 6 -1 9 284.775 96.9725 1
 7 -1 9 4097.61 296.496 1
 8 -1 9 985.241 161.485 1
 -10 0 9 9021 556.064 1
 -9 0 9 340.498 208.838 1
 -8 0 9 3117.2 381.278 1
 -7 0 9 6017.94 421.092 1
 -6 0 9 19641.9 582.003 1
 -5 0 9 1848.38 276.177 1
 -4 0 9 5572.79 213.87 1
 -3 0 9 43475.6 1064.18 1
 -2 0 9 2284.57 121.364 1
 -1 0 9 166.388 56.9905 1
 0 0 9 2136.92 115.069 1
 1 0 9 32998.8 444.03 1
 2 0 9 1132.94 121.287 1
 3 0 9 10722.3 506.604 1
 4 0 9 35.0587 82.9628 1
 5 0 9 2068.85 165.471 1
 6 0 9 187.774 95.5623 1
 7 0 9 7778.01 1030.12 1
 8 0 9 87.1645 173.965 1
 -11 1 9 616.228 257.084 1
 -10 1 9 5390.64 467.091 1
 -9 1 9 117.014 183.02 1
 -8 1 9 4017.7 387.691 1
 -7 1 9 11350.6 492.535 1
 -6 1 9 12082.7 470.166 1
 -5 1 9 5260.35 260.782 1
 -4 1 9 3939.61 181.004 1
 -3 1 9 33518.5 1348.53 1
 -2 1 9 11911.2 471.234 1
 -1 1 9 19914.3 541.597 1
 0 1 9 426.74 68.4415 1
 1 1 9 18355.9 823.764 1
 2 1 9 4281.23 389.32 1
 3 1 9 15507.3 1247.27 1
 4 1 9 6.36682 78.6838 1
 5 1 9 222.795 93.0424 1
 6 1 9 2206.7 346.419 1
 7 1 9 5302.58 439.792 1
 -11 2 9 2449.87 412.957 1
 -10 2 9 164.962 168.249 1
 -9 2 9 922.239 227.805 1
 -8 2 9 3673.25 364.152 1
 -7 2 9 10768.5 455.306 1
 -6 2 9 12.7533 104.636 1
 -5 2 9 30658.7 1161.57 1
 -4 2 9 1614.37 129.572 1
 -3 2 9 9907.25 634.598 1
 -2 2 9 9202.38 313.085 1
 -1 2 9 77424.8 1457.55 1
 0 2 9 98.8259 93.1132 1
 1 2 9 96.8123 103.425 1
 2 2 9 11560.3 2484.23 1
 3 2 9 30124.3 1041.97 1
 4 2 9 143.324 125.72 1
 5 2 9 1966.78 336.418 1
 6 2 9 7522.5 468.327 1
 7 2 9 1416.29 331.48 1
 -11 3 9 3657.65 435.013 1
 -10 3 9 25.2187 184.055 1
 -9 3 9 1502.65 329.524 1
 -8 3 9 288.283 175.286 1
 -7 3 9 4407.39 215.042 1
 -6 3 9 56.3197 75.871 1
 -5 3 9 16752.8 1208.78 1
 -4 3 9 23.4351 62.5935 1
 -3 3 9 1591.63 203.002 1
 -2 3 9 2645.69 189.578 1
 -1 3 9 33076.8 1416.5 1
 0 3 9 3063.12 341.602 1
 1 3 9 7940.79 292.212 1
 2 3 9 7990.18 302.617 1
 3 3 9 9442.74 622.514 1
 4 3 9 3790.22 373.892 1
 5 3 9 3015.25 376.485 1
 6 3 9 3815.94 415.512 1
 -11 4 9 4883.64 475.549 1
 -10 4 9 299.149 200.381 1
 -9 4 9 8023.25 464.727 1
 -8 4 9 10511 940.728 1
 -7 4 9 329.136 89.4533 1
 -6 4 9 6097.55 604.309 1
 -5 4 9 10184.2 1032.28 1
 -4 4 9 4047.03 361.263 1
 -3 4 9 6401.93 472.079 1
 -2 4 9 16942.8 1441.88 1
 -1 4 9 87.1167 104.218 1
 0 4 9 1138.57 176.989 1
 1 4 9 6414.73 284.163 1
 2 4 9 10690.8 358.247 1
 3 4 9 303.166 181.739 1
 4 4 9 6337.9 440.385 1
 5 4 9 89.2359 170.537 1
 6 4 9 565.565 229.548 1
 -11 5 9 1949.75 387.083 1
 -10 5 9 4941.48 428.264 1
 -9 5 9 3540.94 269.628 1
 -8 5 9 5245.5 963.41 1
 -7 5 9 595.805 96.3695 1
 -6 5 9 8767.08 1460.11 1
 -5 5 9 35.1304 66.7358 1
 -4 5 9 1908.16 156.675 1
 -3 5 9 345.252 111.496 1
 -2 5 9 5688.54 477.233 1
 -1 5 9 2246.49 222.982 1
 0 5 9 424.635 132.789 1
 1 5 9 49.9087 117.689 1
 2 5 9 719.799 223.607 1
 3 5 9 1185.59 254.372 1
 4 5 9 1473.77 326.005 1
 5 5 9 386 220.105 1
 -11 6 9 147.681 200.031 1
 -10 6 9 15086.8 1427.05 1
 -9 6 9 70.7747 126.81 1
 -8 6 9 8.21126 114.193 1
 -7 6 9 461.895 141.208 1
 -6 6 9 28463.4 4568.02 1
 -5 6 9 1489.31 129.189 1
 -4 6 9 1334.68 258.605 1
 -3 6 9 9945 1140.17 1
 -2 6 9 5869.88 394.595 1
 -1 6 9 4278.06 256.699 1
 0 6 9 1019.99 233.366 1
 1 6 9 19583.3 665.612 1
 2 6 9 24.6447 184.105 1
 3 6 9 34.0342 191.613 1
 4 6 9 119.784 200.087 1
 -11 7 9 39.2907 180.029 1
 -10 7 9 3539.66 287.269 1
 -9 7 9 355.935 136.878 1
 -8 7 9 1112.79 185.905 1
 -7 7 9 688.856 103.916 1
 -6 7 9 4506.13 843.756 1
 -5 7 9 366.842 115.919 1
 -4 7 9 1327.98 194.743 1
 -3 7 9 10705.3 653.066 1
 -2 7 9 1978.44 294.486 1
 -1 7 9 369.865 195.068 1
 0 7 9 169.059 182.913 1
 1 7 9 12056.8 582.299 1
 2 7 9 2044.6 372.753 1
 3 7 9 1997.47 364.969 1
 -11 8 9 994.964 226.806 1
 -10 8 9 41.9006 130.752 1
 -9 8 9 3512.29 511.473 1
 -8 8 9 1312.64 332.65 1
 -7 8 9 9106.58 531.456 1
 -6 8 9 278.484 104.338 1
 -5 8 9 353.977 116.563 1
 -4 8 9 48.3605 181.606 1
 -3 8 9 12958.9 555.817 1
 -2 8 9 77.9152 199.653 1
 -1 8 9 10516.1 532.188 1
 0 8 9 1669.69 360.446 1
 1 8 9 3393.28 402.26 1
 2 8 9 1561.38 354.211 1
 -10 9 9 41.1287 229.46 1
 -9 9 9 1896.35 389.489 1
 -8 9 9 1031.48 273.921 1
 -7 9 9 10818.7 579.296 1
 -6 9 9 471.326 227.936 1
 -5 9 9 388.123 205.556 1
 -4 9 9 1813.43 333.383 1
 -3 9 9 4162.21 397.628 1
 -2 9 9 672.717 236.081 1
 -1 9 9 4967.97 456.659 1
 0 9 9 1235.79 285.644 1
 1 9 9 348.86 228.463 1
 -9 10 9 907.345 282.42 1
 -8 10 9 12555.1 622.645 1
 -7 10 9 6323.94 502.097 1
 -6 10 9 188.484 197.067 1
 -5 10 9 3660.82 426.31 1
 -4 10 9 13533.7 621.093 1
 -3 10 9 64.8495 194.925 1
 -2 10 9 4438.92 434.897 1
 -1 10 9 1199.77 283.938 1
 -8 11 9 7890.24 567.561 1
 -7 11 9 1567.35 390.099 1
 -6 11 9 3256.96 436.641 1
 -5 11 9 1730.02 367.506 1
 -4 11 9 4756.34 446.102 1
 -3 11 9 369.835 223.844 1
 1 -11 10 7.97542 205.322 1
 2 -11 10 5084.31 492.769 1
 3 -11 10 597.5 248.651 1
 4 -11 10 722.281 263.461 1
 5 -11 10 1381.46 303.555 1
 6 -11 10 1509.49 329.421 1
 -2 -10 10 1976.28 413.301 1
 -1 -10 10 5657.68 500.29 1
 0 -10 10 2694.05 408.014 1
 1 -10 10 3483.39 425.734 1
 2 -10 10 27.3927 195.666 1
 3 -10 10 943.575 268.522 1
 4 -10 10 3199.41 441.18 1
 5 -10 10 9777.19 713.086 1
 6 -10 10 396.745 246.666 1
 7 -10 10 1587.69 322.833 1
 -3 -9 10 1072.23 282.223 1
 -2 -9 10 169.799 218.092 1
 -1 -9 10 3682.99 432.186 1
 0 -9 10 109.925 188.92 1
 1 -9 10 6436.8 481.824 1
 2 -9 10 671.404 242.574 1
 3 -9 10 464.758 228.101 1
 4 -9 10 527.302 232.744 1
 5 -9 10 4228.46 302.505 1
 6 -9 10 59.5164 119.356 1
 7 -9 10 896.834 272.374 1
 8 -9 10 445.37 254.987 1
 -4 -8 10 363.54 242.616 1
 -3 -8 10 14465.2 664.745 1
 -2 -8 10 2232.82 406.464 1
 -1 -8 10 254.147 220.404 1
 0 -8 10 8245.05 517.968 1
 1 -8 10 13290.8 600.019 1
 2 -8 10 1408 271.107 1
 3 -8 10 1190.05 260.655 1
 4 -8 10 14794.6 1426.7 1
 5 -8 10 1622.84 223.25 1
 6 -8 10 43.8929 123.241 1
 7 -8 10 1316.03 284.807 1
 8 -8 10 5668.86 496.538 1
 -5 -7 10 105.853 234.261 1
 -4 -7 10 2704.9 424.976 1
 -3 -7 10 11787.8 595.677 1
 -2 -7 10 100.692 192.579 1
 -1 -7 10 229.529 198.369 1
 0 -7 10 13114 578.809 1
 1 -7 10 6967.87 448.7 1
 2 -7 10 1013.37 241.418 1
 3 -7 10 1564.52 347.849 1
 4 -7 10 13607 1254.17 1
 5 -7 10 1911.2 229.74 1
 6 -7 10 3936.59 263.273 1
 7 -7 10 90.3279 117.5 1
 8 -7 10 1804.55 394.263 1
 -6 -6 10 1196.51 306.675 1
 -5 -6 10 3574.25 463.355 1
 -4 -6 10 8618.83 545.845 1
 -3 -6 10 838.675 244.002 1
 -2 -6 10 3363.5 374.819 1
 -1 -6 10 6479.95 427.49 1
 0 -6 10 18724.8 620.532 1
 1 -6 10 342.378 195.011 1
 2 -6 10 17068.6 587.384 1
 3 -6 10 17.5252 112.542 1
 4 -6 10 6897.23 463.914 1
 5 -6 10 110.048 120.8 1
 6 -6 10 15617.4 913.784 1
 7 -6 10 1362.99 200.618 1
 8 -6 10 237.714 211.386 1
 -7 -5 10 228.338 228.338 1
 -6 -5 10 1255.66 291.029 1
 -5 -5 10 146.94 208.978 1
 -4 -5 10 5693.21 465.976 1
 -3 -5 10 113.862 189.767 1
 -2 -5 10 168.997 182.079 1
 -1 -5 10 208.34 177.694 1
 0 -5 10 1186.73 293.603 1
 1 -5 10 846.109 210.414 1
 2 -5 10 11373.5 986.576 1
 3 -5 10 41.3452 111.254 1
 4 -5 10 132.409 116.627 1
 5 -5 10 420.759 131.252 1
 6 -5 10 5152.71 476.356 1
 7 -5 10 386.629 138.359 1
 8 -5 10 38.9513 124.036 1
 -8 -4 10 8384.63 613.577 1
 -7 -4 10 738.13 272.021 1
 -6 -4 10 753.449 252.419 1
 -5 -4 10 4739.34 439.83 1
 -4 -4 10 6361.92 453.685 1
 -3 -4 10 2006.35 348.537 1
 -2 -4 10 6616.49 403.235 1
 -1 -4 10 11081.4 455.008 1
 0 -4 10 242.206 170.397 1
 1 -4 10 93.7592 109.389 1
 2 -4 10 1511.97 200.669 1
 3 -4 10 10992.6 884.422 1
 4 -4 10 3922.15 352.331 1
 5 -4 10 4670.39 657.267 1
 6 -4 10 266.247 86.6585 1
 7 -4 10 601.565 106.679 1
 8 -4 10 67.1646 93.751 1
 -8 -3 10 5314.93 526.413 1
 -7 -3 10 70.6191 207.063 1
 -6 -3 10 216.071 218.902 1
 -5 -3 10 12909 564.049 1
 -4 -3 10 5059.5 404.316 1
 -3 -3 10 478.542 184.777 1
 -2 -3 10 421.506 175.023 1
 -1 -3 10 30726.3 647.35 1
 0 -3 10 289.188 153.589 1
 1 -3 10 1619.25 194.592 1
 2 -3 10 4296.48 138.026 1
 3 -3 10 12894.2 224.565 1
 4 -3 10 220.479 80.798 1
 5 -3 10 2587 164.394 1
 6 -3 10 1688.94 166.994 1
 7 -3 10 585.124 111.959 1
 8 -3 10 964.665 131.851 1
 -9 -2 10 4728.78 487.236 1
 -8 -2 10 140.813 211.116 1
 -7 -2 10 1326.77 277.164 1
 -6 -2 10 484.493 219.018 1
 -5 -2 10 21507.8 650.152 1
 -4 -2 10 22.2775 155.764 1
 -3 -2 10 16589.3 515.774 1
 -2 -2 10 3547.39 322.354 1
 -1 -2 10 18292.4 1085.42 1
 0 -2 10 4044.07 132.31 1
 1 -2 10 26854.4 670.217 1
 2 -2 10 12533.8 278.755 1
 3 -2 10 2248.37 151.148 1
 4 -2 10 12596.6 472.207 1
 5 -2 10 4559.07 196.122 1
 6 -2 10 3378.7 226.877 1
 7 -2 10 235.452 100.317 1
 8 -2 10 6920.42 634.17 1
 -9 -1 10 2691.2 416.711 1
 -8 -1 10 339.541 209.781 1
 -7 -1 10 801.843 230.502 1
 -6 -1 10 524.033 212.435 1
 -5 -1 10 6762.27 409.497 1
 -4 -1 10 64.1887 150.652 1
 -3 -1 10 16331.4 1147.79 1
 -2 -1 10 5785.58 338.032 1
 -1 -1 10 2633.55 129.508 1
 0 -1 10 15139.6 221.896 1
 1 -1 10 15268.6 231.636 1
 2 -1 10 2410.41 142.376 1
 3 -1 10 392.883 88.6289 1
 4 -1 10 18349.9 611.085 1
 5 -1 10 7411.47 376.769 1
 6 -1 10 159.77 94.3339 1
 7 -1 10 14.8291 96.4515 1
 8 -1 10 6796.48 458.413 1
 -10 0 10 5766.51 493.741 1
 -9 0 10 3098.51 412.277 1
 -8 0 10 478.579 214.912 1
 -7 0 10 2529.6 347.95 1
 -6 0 10 27556.6 689.615 1
 -5 0 10 455.124 173.588 1
 -4 0 10 5490.49 456.638 1
 -3 0 10 3418.92 153.888 1
 -2 0 10 9748.26 391.848 1
 -1 0 10 3791.26 155.371 1
 0 0 10 41209.2 350.365 1
 1 0 10 930.078 112.274 1
 2 0 10 1966.37 184.638 1
 3 0 10 254.695 84.0036 1
 4 0 10 19313.8 1137.47 1
 5 0 10 109.972 88.6781 1
 6 0 10 4861.69 286.677 1
 7 0 10 322.561 197.882 1
 -10 1 10 8842.45 549.557 1
 -9 1 10 2317.55 377.894 1
 -8 1 10 2602.02 365.797 1
 -7 1 10 59.4633 163.635 1
 -6 1 10 17878.5 549.206 1
 -5 1 10 735.126 125.889 1
 -4 1 10 13896.4 318.206 1
 -3 1 10 386.629 79.73 1
 -2 1 10 1973.41 130.512 1
 -1 1 10 83.0149 65.1419 1
 0 1 10 10587.7 336.006 1
 1 1 10 30.374 66.8022 1
 2 1 10 1934.2 188.109 1
 3 1 10 109.819 74.108 1
 4 1 10 3868.57 258.691 1
 5 1 10 108.031 127.465 1
 6 1 10 2842.48 359.506 1
 7 1 10 514.969 221.265 1
 -10 2 10 6730.73 490.982 1
 -9 2 10 1114.86 242.244 1
 -8 2 10 19599.6 623.055 1
 -7 2 10 1433.53 214.187 1
 -6 2 10 2477.57 170.383 1
 -5 2 10 6368.73 264.54 1
 -4 2 10 28639.5 1509.45 1
 -3 2 10 6531.02 314.365 1
 -2 2 10 77.6981 67.646 1
 -1 2 10 12382.5 195.968 1
 0 2 10 1533.98 187.784 1
 1 2 10 3957.79 349.068 1
 2 2 10 1289.67 183.91 1
 3 2 10 10211.9 343.791 1
 4 2 10 489.024 143.265 1
 5 2 10 74.9038 174.583 1
 6 2 10 78.2863 188.07 1
 -11 3 10 23.9908 202.145 1
 -10 3 10 443.604 216.77 1
 -9 3 10 895.675 233.677 1
 -8 3 10 10730.9 571.906 1
 -7 3 10 246.975 89.8018 1
 -6 3 10 102.204 80.1574 1
 -5 3 10 6346.5 497.889 1
 -4 3 10 9315.64 665.369 1
 -3 3 10 501.703 81.1734 1
 -2 3 10 352.599 116.874 1
 -1 3 10 16533.6 578.703 1
 0 3 10 781.323 142.608 1
 1 3 10 261.504 128.541 1
 2 3 10 641.081 149.739 1
 3 3 10 10388.3 361.954 1
 4 3 10 190.215 179.864 1
 5 3 10 58.5184 190.85 1
 6 3 10 1405.34 329.14 1
 -11 4 10 2638.16 415.814 1
 -10 4 10 1148.28 258.92 1
 -9 4 10 1323.41 252.491 1
 -8 4 10 52.4959 82.9748 1
 -7 4 10 809.096 107.103 1
 -6 4 10 5641.24 457.879 1
 -5 4 10 16037.8 1141.81 1
 -4 4 10 1213.68 128.845 1
 -3 4 10 346.417 119.092 1
 -2 4 10 280.741 117.69 1
 -1 4 10 13039.7 816.466 1
 0 4 10 1346.56 210.716 1
 1 4 10 4640.75 280.172 1
 2 4 10 9573.11 357.104 1
 3 4 10 4508.01 388.799 1
 4 4 10 166.261 186.847 1
 5 4 10 1491.66 354.751 1
 -11 5 10 5358.3 476.227 1
 -10 5 10 20.5972 181.088 1
 -9 5 10 1389.84 237.555 1
 -8 5 10 3796.68 651.468 1
 -7 5 10 4849.17 677.08 1
 -6 5 10 136.409 80.8731 1
 -5 5 10 3583.05 395.883 1
 -4 5 10 3803.72 686.761 1
 -3 5 10 383.259 121.856 1
 -2 5 10 3720.08 536.544 1
 -1 5 10 4692.16 481.578 1
 0 5 10 29.999 121.938 1
 1 5 10 1619.16 232.137 1
 2 5 10 6105.83 429.703 1
 3 5 10 1453.23 350.948 1
 4 5 10 2647.13 395.296 1
 -11 6 10 1624.88 364.145 1
 -10 6 10 2550.92 273.267 1
 -9 6 10 7088.78 320.165 1
 -8 6 10 10312.5 335.441 1
 -7 6 10 16.4083 72.2723 1
 -6 6 10 16338.6 4782.1 1
 -5 6 10 1292.3 366.983 1
 -4 6 10 2687.42 434.125 1
 -3 6 10 162.042 125.185 1
 -2 6 10 21362.9 2068.18 1
 -1 6 10 88.0247 122.781 1
 0 6 10 4345.08 349.911 1
 1 6 10 27.2186 177.615 1
 2 6 10 5259.8 451.757 1
 3 6 10 116.135 191.884 1
 -10 7 10 9106.47 415.941 1
 -9 7 10 5776.67 631.038 1
 -8 7 10 656.232 318.442 1
 -7 7 10 782.677 157.544 1
 -6 7 10 25200.7 6698.18 1
 -5 7 10 3005.66 691.922 1
 -4 7 10 646.74 141.168 1
 -3 7 10 1380.28 203.841 1
 -2 7 10 16157.7 1765.66 1
 -1 7 10 1515.82 326.979 1
 0 7 10 4825.69 437.441 1
 1 7 10 426.493 221.385 1
 2 7 10 1207.36 274.678 1
 -10 8 10 11627 648.878 1
 -9 8 10 108.579 221.358 1
 -8 8 10 5938.99 473.629 1
 -7 8 10 526.609 236.972 1
 -6 8 10 10375.4 2535.55 1
 -5 8 10 1142.17 176.843 1
 -4 8 10 13208 1527.69 1
 -3 8 10 2995 365.112 1
 -2 8 10 3044.3 380.387 1
 -1 8 10 2763.32 399.109 1
 0 8 10 4659.29 433.273 1
 1 8 10 3059.49 402.827 1
 -9 9 10 55.9019 227.591 1
 -8 9 10 4193.83 468.22 1
 -7 9 10 349.59 235.37 1
 -6 9 10 516.878 234.206 1
 -5 9 10 244.744 215.503 1
 -4 9 10 6891.01 476.372 1
 -3 9 10 1121.04 268.953 1
 -2 9 10 0.9819 195.88 1
 -1 9 10 2543.85 412.286 1
 0 9 10 1696.15 390.403 1
 -8 10 10 1004.46 291.023 1
 -7 10 10 5045.68 481.19 1
 -6 10 10 5076.96 454.467 1
 -5 10 10 2065.65 387.978 1
 -4 10 10 62.79 191.283 1
 -3 10 10 501.338 239.62 1
 -2 10 10 2417.85 416.584 1
 3 -11 11 510.733 262.905 1
 -1 -10 11 108.21 225.108 1
 0 -10 11 207.497 207.497 1
 1 -10 11 47.6041 218.589 1
 2 -10 11 14662.5 672.629 1
 3 -10 11 66.9824 218.227 1
 4 -10 11 4080.21 482.203 1
 5 -10 11 1670.6 226.119 1
 6 -10 11 5254.3 502.141 1
 -2 -9 11 4476.21 500.951 1
 -1 -9 11 40.7179 223.081 1
 0 -9 11 882.807 264.217 1
 1 -9 11 375.443 230.603 1
 2 -9 11 3020.99 436.873 1
 3 -9 11 191.865 198.618 1
 4 -9 11 3513.11 286.262 1
 5 -9 11 1229.53 205.665 1
 6 -9 11 916.912 166.114 1
 7 -9 11 777.518 264.461 1
 -4 -8 11 294.406 241.24 1
 -3 -8 11 2493.7 419.918 1
 -2 -8 11 1284.63 284.266 1
 -1 -8 11 1939.74 410.429 1
 0 -8 11 2449.91 411.398 1
 1 -8 11 5346.92 472.563 1
 2 -8 11 535.828 228.496 1
 3 -8 11 627.484 235.879 1
 4 -8 11 1671.85 243.427 1
 5 -8 11 3631.99 331.073 1
 6 -8 11 854.156 165.336 1
 7 -8 11 4413.95 463.196 1
 -5 -7 11 476.272 272.617 1
 -4 -7 11 111.163 215.574 1
 -3 -7 11 7115.67 529.71 1
 -2 -7 11 370.846 223.141 1
 -1 -7 11 226.482 210.38 1
 0 -7 11 30.3367 188.671 1
 1 -7 11 6674.1 462.928 1
 2 -7 11 1313.64 265.027 1
 3 -7 11 994.931 227.976 1
 4 -7 11 688.053 151.649 1
 5 -7 11 1804.97 256.507 1
 6 -7 11 380.642 144.31 1
 7 -7 11 782.561 162.281 1
 8 -7 11 1097.52 278.35 1
 -6 -6 11 79.8681 254.264 1
 -5 -6 11 222.446 239.756 1
 -4 -6 11 196.198 222.775 1
 -3 -6 11 16364.1 657.673 1
 -2 -6 11 588.126 229.288 1
 -1 -6 11 6133.53 444.589 1
 0 -6 11 11076.4 537.392 1
 1 -6 11 7314.21 471.479 1
 2 -6 11 55.5364 124.551 1
 3 -6 11 2568.34 244.576 1
 4 -6 11 16374.5 1360.54 1
 5 -6 11 101.694 127.749 1
 6 -6 11 2677.16 276.418 1
 7 -6 11 197.809 137.931 1
 8 -6 11 3448.05 423.908 1
 -7 -5 11 2204.76 486.967 1
 -6 -5 11 360.877 247.192 1
 -5 -5 11 2209.14 397.896 1
 -4 -5 11 1293.78 280.595 1
 -3 -5 11 5308.76 451.728 1
 -2 -5 11 86.7087 170.411 1
 -1 -5 11 4338.35 402.795 1
 0 -5 11 6786.92 440.418 1
 1 -5 11 2698.89 360.271 1
 2 -5 11 6386.63 295.201 1
 3 -5 11 1818.64 225.06 1
 4 -5 11 10270.7 779.009 1
 5 -5 11 1623.33 232.48 1
 6 -5 11 5949.03 303.032 1
 7 -5 11 45.2327 133.269 1
 8 -5 11 1329.56 199.384 1
 -7 -4 11 276.289 249.675 1
 -6 -4 11 2521.31 432.104 1
 -5 -4 11 394.203 222.099 1
 -4 -4 11 15651.5 616.273 1
 -3 -4 11 1421.61 257.31 1
 -2 -4 11 2560.21 353.04 1
 -1 -4 11 25.007 170.301 1
 0 -4 11 12275.9 501.248 1
 1 -4 11 124.607 121.065 1
 2 -4 11 18449.3 551.532 1
 3 -4 11 414.287 131.295 1
 4 -4 11 410.791 130.861 1
 5 -4 11 1180.3 183.943 1
 6 -4 11 13964 861.528 1
 7 -4 11 321.233 137.64 1
 8 -4 11 369.084 145.05 1
 -8 -3 11 8798.24 611.554 1
 -7 -3 11 54.1038 234.377 1
 -6 -3 11 128.827 212.768 1
 -5 -3 11 3008.25 382.194 1
 -4 -3 11 16419.8 593.048 1
 -3 -3 11 284.019 193.133 1
 -2 -3 11 3805.68 359.317 1
 -1 -3 11 2215.8 315.161 1
 0 -3 11 4599.58 257.192 1
 1 -3 11 980.701 143.409 1
 2 -3 11 11019.4 397.28 1
 3 -3 11 357.857 91.9019 1
 4 -3 11 121.01 71.8032 1
 5 -3 11 1336.1 182.881 1
 6 -3 11 5105.21 541.406 1
 7 -3 11 88.0657 89.879 1
 8 -3 11 659.915 127.347 1
 -9 -2 11 2342.25 478.954 1
 -8 -2 11 12438.8 652.895 1
 -7 -2 11 351.84 229.264 1
 -6 -2 11 6319.17 483.331 1
 -5 -2 11 15953.6 593.221 1
 -4 -2 11 5889.58 410.056 1
 -3 -2 11 3590.02 351.593 1
 -2 -2 11 7085.26 388.333 1
 -1 -2 11 12748.6 656.692 1
 0 -2 11 33.4479 63.4085 1
 1 -2 11 9044.53 215.89 1
 2 -2 11 1751.54 134.23 1
 3 -2 11 2348.48 154.914 1
 4 -2 11 1394.41 141.399 1
 5 -2 11 8483.92 371.981 1
 6 -2 11 181.752 95.6335 1
 7 -2 11 655.052 116.549 1
 -9 -1 11 725.328 248.494 1
 -8 -1 11 2972.85 407.88 1
 -7 -1 11 4782.74 455.335 1
 -6 -1 11 10603.3 525.84 1
 -5 -1 11 2825.58 353.499 1
 -4 -1 11 4513.93 363.549 1
 -3 -1 11 15134.8 1188.34 1
 -2 -1 11 7145.16 189.769 1
 -1 -1 11 6565.17 178.253 1
 0 -1 11 417.989 80.5558 1
 1 -1 11 17891.5 543.196 1
 2 -1 11 8.30712 74.4266 1
 3 -1 11 107.432 79.96 1
 4 -1 11 213.14 86.9556 1
 5 -1 11 6119.18 383.126 1
 6 -1 11 488.708 143.995 1
 7 -1 11 325.3 143.805 1
 -9 0 11 3731.85 434.701 1
 -8 0 11 1055.47 256.693 1
 -7 0 11 7084.64 455.054 1
 -6 0 11 453.541 204.289 1
 -5 0 11 882.954 209.163 1
 -4 0 11 2672.57 205.357 1
 -3 0 11 30138.8 789.581 1
 -2 0 11 294.497 79.4401 1
 -1 0 11 2045.94 138.16 1
 0 0 11 1088.05 117.599 1
 1 0 11 17443.1 578.424 1
 2 0 11 3427.4 289.664 1
 3 0 11 2778.66 169.412 1
 4 0 11 12230.7 705.885 1
 5 0 11 1365.82 192.521 1
 6 0 11 88.0202 128.875 1
 7 0 11 192.754 191.621 1
 -10 1 11 266.327 216.871 1
 -9 1 11 2438.66 391.611 1
 -8 1 11 648.874 216.886 1
 -7 1 11 1837.56 323.21 1
 -6 1 11 1521 205.945 1
 -5 1 11 65.9907 84.7396 1
 -4 1 11 795.504 102.072 1
 -3 1 11 2993.1 159.17 1
 -2 1 11 5096.29 172.839 1
 -1 1 11 1095.98 118.716 1
 0 1 11 2906.6 147.587 1
 1 1 11 931.461 117.261 1
 2 1 11 626.339 137.288 1
 3 1 11 25.6372 118.403 1
 4 1 11 7368.41 314.799 1
 5 1 11 614.529 153.1 1
 6 1 11 435.532 195.459 1
 -10 2 11 7655.99 511.722 1
 -9 2 11 2656.69 375.049 1
 -8 2 11 762.768 215.616 1
 -7 2 11 175.979 98.9829 1
 -6 2 11 21631.9 637.293 1
 -5 2 11 2.23069 83.8427 1
 -4 2 11 10724.6 437.194 1
 -3 2 11 1667.05 145.374 1
 -2 2 11 7861.46 190.852 1
 -1 2 11 7.06239 67.1393 1
 0 2 11 13924.9 358.03 1
 1 2 11 1329.81 231.939 1
 2 2 11 1735.76 229.722 1
 3 2 11 1463.73 226.71 1
 4 2 11 5557.28 302.218 1
 5 2 11 123.051 137.323 1
 6 2 11 3423.35 390.024 1
 -10 3 11 5012.1 453.294 1
 -9 3 11 2145.53 216.298 1
 -8 3 11 8885.5 466.353 1
 -7 3 11 110.194 91.0336 1
 -6 3 11 11721.7 332.165 1
 -5 3 11 5812.28 338.53 1
 -4 3 11 24893.6 1180.05 1
 -3 3 11 398.085 84.0661 1
 -2 3 11 2061.14 211.889 1
 -1 3 11 9199.92 311.946 1
 0 3 11 14778.3 385.859 1
 1 3 11 297.367 135.118 1
 2 3 11 127.081 131.236 1
 3 3 11 4161.41 283.221 1
 4 3 11 2874.44 305.955 1
 5 3 11 438.738 218.323 1
 -10 4 11 1117.7 262.106 1
 -9 4 11 185.647 191.031 1
 -8 4 11 20283.9 1632.6 1
 -7 4 11 430.479 102.63 1
 -6 4 11 375.505 92.8249 1
 -5 4 11 17759.9 1375.48 1
 -4 4 11 27306.7 2504.02 1
 -3 4 11 52.503 114.891 1
 -2 4 11 2688.08 232.866 1
 -1 4 11 22211.4 982.525 1
 0 4 11 7333.38 308.146 1
 1 4 11 5478.84 331.748 1
 2 4 11 2004.61 249.663 1
 3 4 11 8357.42 360.757 1
 4 4 11 114.654 187.81 1
 -10 5 11 141.933 197.323 1
 -9 5 11 512.05 152.981 1
 -8 5 11 7322.44 1109.86 1
 -7 5 11 77.8208 82.8366 1
 -6 5 11 3185.24 211.027 1
 -5 5 11 5754.66 767.444 1
 -4 5 11 10330.2 937.476 1
 -3 5 11 4516.38 271.722 1
 -2 5 11 4607.65 268.415 1
 -1 5 11 10279.3 542.229 1
 0 5 11 2964.32 442.006 1
 1 5 11 5905.61 318.947 1
 2 5 11 863.603 247.088 1
 3 5 11 1954.65 342.681 1
 4 5 11 68.9466 197.355 1
 -10 6 11 691.906 171.497 1
 -9 6 11 5759.2 389.045 1
 -8 6 11 479.482 124.33 1
 -7 6 11 1.56224 100.917 1
 -6 6 11 1755.54 356.332 1
 -5 6 11 5727.69 1058.96 1
 -4 6 11 2292.54 370.638 1
 -3 6 11 8616.85 1418.95 1
 -2 6 11 253.051 195.726 1
 -1 6 11 823.803 165.774 1
 0 6 11 162.048 136.184 1
 1 6 11 9007.08 532.363 1
 2 6 11 1272.84 280.06 1
 3 6 11 264.352 221.278 1
 -10 7 11 165.654 247.891 1
 -9 7 11 7908.15 530.48 1
 -8 7 11 480.722 247.235 1
 -7 7 11 58.0073 194.175 1
 -6 7 11 601.327 439.536 1
 -5 7 11 1416.27 210.515 1
 -4 7 11 2794.9 587.048 1
 -3 7 11 1138.07 181.649 1
 -2 7 11 2022.19 286.304 1
 -1 7 11 314.935 211.903 1
 0 7 11 306.475 221.511 1
 1 7 11 501.645 231.622 1
 -9 8 11 4098.13 453.822 1
 -8 8 11 610.727 256.106 1
 -7 8 11 873.91 269.449 1
 -6 8 11 10770.9 2620.26 1
 -5 8 11 45.7884 114.046 1
 -4 8 11 42.1314 119.602 1
 -3 8 11 517.432 227.088 1
 -2 8 11 11414.3 574.74 1
 -1 8 11 309.611 219.392 1
 0 8 11 1582.97 384.777 1
 -8 9 11 302.783 243.733 1
 -7 9 11 103.098 220.755 1
 -6 9 11 9599.81 555.695 1
 -5 9 11 902.402 263.636 1
 -4 9 11 3297.41 405.115 1
 -3 9 11 1547.66 354.107 1
 -2 9 11 6240.04 511.611 1
 -6 10 11 1452.94 313.351 1
 -5 10 11 990.642 279.528 1
 -4 10 11 10274.3 588.946 1
 1 -10 12 1585.8 329.688 1
 2 -10 12 3592.66 490.695 1
 3 -10 12 692.054 272.679 1
 4 -10 12 399.596 178.993 1
 -1 -9 12 3483.92 488.267 1
 0 -9 12 75.7816 224.992 1
 1 -9 12 302.842 237.726 1
 2 -9 12 6109.45 517.596 1
 3 -9 12 430.324 244.294 1
 4 -9 12 502.049 162.18 1
 5 -9 12 65.5236 140.23 1
 6 -9 12 4356.45 483.984 1
 -3 -8 12 653.786 273.794 1
 -2 -8 12 5824.45 510.711 1
 -1 -8 12 1074.68 287.515 1
 0 -8 12 1432.21 298.932 1
 1 -8 12 123.755 218.619 1
 2 -8 12 4475.31 444.887 1
 3 -8 12 488.112 157.121 1
 4 -8 12 5896.89 325.15 1
 5 -8 12 1743.03 386.325 1
 6 -8 12 532.084 160.621 1
 -4 -7 12 344.832 251.904 1
 -3 -7 12 723.451 259.91 1
 -2 -7 12 5509.17 499.667 1
 -1 -7 12 1073.07 275.336 1
 0 -7 12 1029.83 264.384 1
 1 -7 12 3137.44 427.42 1
 2 -7 12 2380.85 262.058 1
 3 -7 12 380.915 147.53 1
 4 -7 12 2913.5 272.199 1
 5 -7 12 4720.86 793.489 1
 6 -7 12 266.067 146.948 1
 7 -7 12 1693.86 218.243 1
 -5 -6 12 1547.68 324.635 1
 -4 -6 12 238.674 241.994 1
 -3 -6 12 18154.8 704.227 1
 -2 -6 12 1582.22 386.586 1
 -1 -6 12 46.8973 203.816 1
 0 -6 12 688.77 237.484 1
 1 -6 12 19651.8 673.867 1
 2 -6 12 479.837 150.623 1
 3 -6 12 4857.6 647.205 1
 4 -6 12 93.4325 127.868 1
 5 -6 12 881.496 168.421 1
 6 -6 12 511.779 153.297 1
 7 -6 12 6464.92 323.422 1
 -6 -5 12 4507.06 518.67 1
 -5 -5 12 723.457 268.827 1
 -4 -5 12 446.957 236.317 1
 -3 -5 12 16645.1 642.469 1
 -2 -5 12 3610.22 394.655 1
 -1 -5 12 6253.19 460.292 1
 0 -5 12 164.441 190.894 1
 1 -5 12 11057.1 638.367 1
 2 -5 12 1518.15 202.314 1
 3 -5 12 9703.72 344.309 1
 4 -5 12 1091.26 271.549 1
 5 -5 12 1020.26 230.736 1
 6 -5 12 290.708 140.667 1
 7 -5 12 2511.13 297.031 1
 -7 -4 12 6653.19 576.107 1
 -6 -4 12 47.9226 227.777 1
 -5 -4 12 7482.09 534.14 1
 -4 -4 12 42.4829 193.672 1
 -3 -4 12 3902.84 425.24 1
 -2 -4 12 71.8834 187.226 1
 -1 -4 12 23724.7 675.607 1
 0 -4 12 3755.12 266.861 1
 1 -4 12 90.3201 121.323 1
 2 -4 12 3681.5 261.98 1
 3 -4 12 8540.53 762.922 1
 4 -4 12 2168.78 239.107 1
 5 -4 12 1013.75 165.061 1
 6 -4 12 7458.89 444.36 1
 7 -4 12 318.088 144.014 1
 -8 -3 12 6.23962 245.068 1
 -7 -3 12 1045.5 293.56 1
 -6 -3 12 392.542 230.656 1
 -5 -3 12 4557.24 447.553 1
 -4 -3 12 354.523 215.095 1
 -3 -3 12 104.367 195.522 1
 -2 -3 12 233.457 185.398 1
 -1 -3 12 7795.82 549.758 1
 0 -3 12 901.32 152.97 1
 1 -3 12 596.604 135.652 1
 2 -3 12 5912.81 389.131 1
 3 -3 12 1498.37 217.659 1
 4 -3 12 72.6413 121.522 1
 5 -3 12 56.7999 117.501 1
 6 -3 12 4845.06 445.998 1
 7 -3 12 4.75306 131.713 1
 -8 -2 12 6983.59 566.414 1
 -7 -2 12 108.105 213.396 1
 -6 -2 12 105.784 201.335 1
 -5 -2 12 77.8462 196.223 1
 -4 -2 12 10059 511.157 1
 -3 -2 12 4529.67 403.698 1
 -2 -2 12 4562.35 265.716 1
 -1 -2 12 2602.99 225.574 1
 0 -2 12 934.834 142.874 1
 1 -2 12 339.583 123.777 1
 2 -2 12 5522.54 399.88 1
 3 -2 12 2402.39 350.536 1
 4 -2 12 280.316 85.1666 1
 5 -2 12 1412.58 148.677 1
 6 -2 12 2974.06 297.382 1
 7 -2 12 322.792 221.299 1
 -9 -1 12 85.1693 239.894 1
 -8 -1 12 9957.23 602.948 1
 -7 -1 12 715.536 249.37 1
 -6 -1 12 1435.97 356.478 1
 -5 -1 12 3221.4 372.655 1
 -4 -1 12 15583.3 557.953 1
 -3 -1 12 1066.68 133.547 1
 -2 -1 12 3827.66 282.292 1
 -1 -1 12 9689.7 450.455 1
 0 -1 12 3555.82 155.001 1
 1 -1 12 2492.67 148.839 1
 2 -1 12 2484.13 154.164 1
 3 -1 12 2861.3 167.641 1
 4 -1 12 73.0732 109.787 1
 5 -1 12 5129.64 401.102 1
 6 -1 12 1266.73 198.072 1
 -9 0 12 1094.97 273.116 1
 -8 0 12 5498.65 488.399 1
 -7 0 12 1533.77 370.578 1
 -6 0 12 16219 586.16 1
 -5 0 12 13807 531.336 1
 -4 0 12 701.916 106.245 1
 -3 0 12 19609.2 585.779 1
 -2 0 12 7725.5 203.448 1
 -1 0 12 9331.44 213.191 1
 0 0 12 512.744 89.1858 1
 1 0 12 27112.2 912.657 1
 2 0 12 458.622 182.941 1
 3 0 12 68.5244 172.108 1
 4 0 12 259.133 126.715 1
 5 0 12 10594.5 932.471 1
 6 0 12 165.786 138.465 1
 -9 1 12 2466.28 398.255 1
 -8 1 12 57.3721 181.884 1
 -7 1 12 3149.61 387.986 1
 -6 1 12 7253.81 336.797 1
 -5 1 12 2404.67 172.951 1
 -4 1 12 615.188 99.6677 1
 -3 1 12 24361 615.114 1
 -2 1 12 10416.1 226.361 1
 -1 1 12 8.77536 73.0876 1
 0 1 12 570.36 131.743 1
 1 1 12 25794.2 530.532 1
 2 1 12 3797.61 254.575 1
 3 1 12 1756.62 222.669 1
 4 1 12 696.499 155.845 1
 5 1 12 6644.69 527.317 1
 -10 2 12 80.5532 198.463 1
 -9 2 12 4837.09 437.868 1
 -8 2 12 647.45 135.995 1
 -7 2 12 7555.57 296.562 1
 -6 2 12 160.132 96.5291 1
 -5 2 12 424.431 100.883 1
 -4 2 12 116.91 88.7351 1
 -3 2 12 15998.8 466.957 1
 -2 2 12 97.7856 110.966 1
 -1 2 12 11332 331.552 1
 0 2 12 322.742 130.543 1
 1 2 12 5601.08 284.035 1
 2 2 12 1344.88 202.657 1
 3 2 12 9470.78 355.342 1
 4 2 12 2691.04 256.961 1
 5 2 12 62.4316 136.853 1
 -10 3 12 535.096 239.207 1
 -9 3 12 2052.4 262.4 1
 -8 3 12 522.948 112.79 1
 -7 3 12 5775.96 362.362 1
 -6 3 12 1743.45 172.692 1
 -5 3 12 194.7 93.2439 1
 -4 3 12 905.834 116.327 1
 -3 3 12 4606.89 260.615 1
 -2 3 12 339.83 129.454 1
 -1 3 12 4256.58 262.486 1
 0 3 12 3539.85 300.414 1
 1 3 12 209.723 134.422 1
 2 3 12 490.743 151.535 1
 3 3 12 2080.47 253.148 1
 4 3 12 925.656 180.192 1
 -10 4 12 3243.11 432.858 1
 -9 4 12 4.64523 137.009 1
 -8 4 12 8318.65 604.405 1
 -7 4 12 1872.74 171.947 1
 -6 4 12 3480.85 321.552 1
 -5 4 12 327.106 129.394 1
 -4 4 12 16419.7 772.192 1
 -3 4 12 2939.42 243.834 1
 -2 4 12 12.556 120.427 1
 -1 4 12 43.5367 125.787 1
 0 4 12 4826.78 293.593 1
 1 4 12 2995.89 270.713 1
 2 4 12 1748.54 250.876 1
 3 4 12 1704.15 258.687 1
 4 4 12 489.445 221.755 1
 -10 5 12 264.998 207.48 1
 -9 5 12 191.492 139.797 1
 -8 5 12 9683.58 1054.87 1
 -7 5 12 1009.19 325.148 1
 -6 5 12 28.706 113.145 1
 -5 5 12 233.847 128.592 1
 -4 5 12 14044.4 1697.78 1
 -3 5 12 37.7923 117.829 1
 -2 5 12 148.372 168.353 1
 -1 5 12 6591.63 431.045 1
 0 5 12 6140.48 425.106 1
 1 5 12 15.8609 129.84 1
 2 5 12 327.855 156.994 1
 3 5 12 4421.08 439.917 1
 -9 6 12 6.39879 233.531 1
 -8 6 12 5734.02 460.181 1
 -7 6 12 987.319 156.701 1
 -6 6 12 3990.08 795.715 1
 -5 6 12 6327.72 1395.6 1
 -4 6 12 2074.8 484.309 1
 -3 6 12 295.745 136.866 1
 -2 6 12 2879.1 264.962 1
 -1 6 12 14104.5 932.02 1
 0 6 12 1049.98 188.305 1
 1 6 12 5348.56 460.962 1
 2 6 12 84.8998 209.332 1
 -9 7 12 1867.26 425.66 1
 -8 7 12 504.726 259.974 1
 -7 7 12 432.495 228.031 1
 -6 7 12 556.318 240.312 1
 -5 7 12 3775.53 907.883 1
 -4 7 12 349.026 141.325 1
 -3 7 12 2682.1 402.267 1
 -2 7 12 1025.58 341.803 1
 -1 7 12 3794.42 449.123 1
 0 7 12 765.01 253.946 1
 -8 8 12 197.819 231.318 1
 -7 8 12 954.015 273.369 1
 -6 8 12 582.983 144.093 1
 -5 8 12 4573.01 785.803 1
 -4 8 12 168.83 133.591 1
 -3 8 12 5628.77 509.182 1
 -2 8 12 614.009 254.425 1
 -1 8 12 168.992 221.028 1
 -7 9 12 1763.89 413.412 1
 -6 9 12 2258.61 415.887 1
 -5 9 12 3737.95 457.465 1
 -4 9 12 724.207 264.927 1
 -3 9 12 3599.03 451.652 1
 0 -9 13 34.6043 237.125 1
 1 -9 13 102.946 234.739 1
 2 -9 13 1127.78 301.123 1
 3 -9 13 5523.36 637.808 1
 4 -9 13 21.3498 143.745 1
 -2 -8 13 3216.38 466.095 1
 -1 -8 13 4737.21 520.48 1
 0 -8 13 360.311 249.339 1
 1 -8 13 4349.14 470.25 1
 2 -8 13 7330.07 753.672 1
 3 -8 13 744.285 197.432 1
 4 -8 13 2106.41 302.109 1
 5 -8 13 2109.92 277.025 1
 -3 -7 13 2581.36 470.453 1
 -2 -7 13 1930.63 439.197 1
 -1 -7 13 167.038 236.755 1
 0 -7 13 1283.85 292.056 1
 1 -7 13 4521.87 472.379 1
 2 -7 13 3142.46 298.342 1
 3 -7 13 73.9965 142.99 1
 4 -7 13 5872.27 798.341 1
 5 -7 13 30.1344 144.498 1
 6 -7 13 550.839 201.013 1
 -4 -6 13 140.564 228.026 1
 -3 -6 13 64.2227 220.317 1
 -2 -6 13 4021.32 446.681 1
 -1 -6 13 3029.73 436.44 1
 0 -6 13 5538.92 477.76 1
 1 -6 13 692.769 168.861 1
 2 -6 13 107.319 139.662 1
 3 -6 13 806.291 168.917 1
 4 -6 13 6432.19 556.902 1
 5 -6 13 1313.42 190.205 1
 6 -6 13 718.237 168.35 1
 -5 -5 13 48.9515 237.162 1
 -4 -5 13 425.395 248.377 1
 -3 -5 13 1870.63 405.01 1
 -2 -5 13 2637.21 414.422 1
 -1 -5 13 1276.04 278.022 1
 0 -5 13 1284.27 206.687 1
 1 -5 13 4308.21 296.329 1
 2 -5 13 109.324 135.407 1
 3 -5 13 374.165 145.629 1
 4 -5 13 244.911 141.213 1
 5 -5 13 2305.95 251.42 1
 6 -5 13 216.793 141.808 1
 -6 -4 13 3234.71 483.005 1
 -5 -4 13 10.4742 219.465 1
 -4 -4 13 2193.04 416.758 1
 -3 -4 13 17519.2 662.95 1
 -2 -4 13 746.669 239.878 1
 -1 -4 13 5652.89 441.656 1
 0 -4 13 120.592 134.504 1
 1 -4 13 13682.1 480.916 1
 2 -4 13 23.4453 123.767 1
 3 -4 13 9721.18 628.288 1
 4 -4 13 1087.18 168.128 1
 5 -4 13 549.58 154.173 1
 6 -4 13 625.068 163.009 1
 -7 -3 13 3612.12 494.848 1
 -6 -3 13 682.252 269.222 1
 -5 -3 13 3381.57 453.004 1
 -4 -3 13 1943.02 384.791 1
 -3 -3 13 8156.42 502.936 1
 -2 -3 13 1840.74 347.932 1
 -1 -3 13 12870.5 383.58 1
 0 -3 13 42.6736 125.998 1
 1 -3 13 4490.59 273.198 1
 2 -3 13 2840.32 245.887 1
 3 -3 13 10872.3 734.109 1
 4 -3 13 292.449 134.735 1
 5 -3 13 311.211 139.493 1
 6 -3 13 4130.29 428.712 1
 -8 -2 13 43.9446 240.147 1
 -7 -2 13 4212.59 486.156 1
 -6 -2 13 205.427 223.138 1
 -5 -2 13 8331.75 517.882 1
 -4 -2 13 745.882 233.653 1
 -3 -2 13 91.7797 186.502 1
 -2 -2 13 2249.84 270.159 1
 -1 -2 13 18834.1 418.187 1
 0 -2 13 661.928 142.146 1
 1 -2 13 663.689 141.034 1
 2 -2 13 9920.82 438.429 1
 3 -2 13 7250.21 583.872 1
 4 -2 13 188.166 150.467 1
 5 -2 13 1029.74 274.34 1
 6 -2 13 6910.76 512.776 1
 -8 -1 13 3592.69 488.102 1
 -7 -1 13 3482.27 452.607 1
 -6 -1 13 176.876 206.831 1
 -5 -1 13 2811.57 381.511 1
 -4 -1 13 3958.6 276.588 1
 -3 -1 13 63.3873 120.719 1
 -2 -1 13 2115.27 228.269 1
 -1 -1 13 5043.67 260.522 1
 0 -1 13 15.1594 108.243 1
 1 -1 13 3409.93 233.295 1
 2 -1 13 6011.88 435.918 1
 3 -1 13 1454.41 195.762 1
 4 -1 13 1522.37 365.587 1
 5 -1 13 312.88 232.442 1
 -8 0 13 9786.66 591.714 1
 -7 0 13 39.4674 202.528 1
 -6 0 13 9693.93 527.8 1
 -5 0 13 157.377 132.979 1
 -4 0 13 4347.48 366.808 1
 -3 0 13 419.855 92.8445 1
 -2 0 13 16929.9 942.838 1
 -1 0 13 2298.75 149.68 1
 0 0 13 867.448 103.47 1
 1 0 13 208.192 105.135 1
 2 0 13 3687.47 234.521 1
 3 0 13 1057.65 207.566 1
 4 0 13 4094.3 265.417 1
 5 0 13 607.758 150.577 1
 -9 1 13 1115.51 289.489 1
 -8 1 13 2427.17 424.726 1
 -7 1 13 514.503 146.058 1
 -6 1 13 14309 898.412 1
 -5 1 13 69.8034 87.3278 1
 -4 1 13 827.509 110.435 1
 -3 1 13 1300.13 150.979 1
 -2 1 13 10105.5 238.41 1
 -1 1 13 1544.14 196.976 1
 0 1 13 22.7181 107.635 1
 1 1 13 3811.34 245.282 1
 2 1 13 2067.37 271.4 1
 3 1 13 448.567 145.642 1
 4 1 13 39.7278 129.31 1
 5 1 13 1765.88 245.483 1
 -9 2 13 136.54 124.737 1
 -8 2 13 807.619 156.033 1
 -7 2 13 653.37 118.768 1
 -6 2 13 9578.66 416.605 1
 -5 2 13 502.578 111.529 1
 -4 2 13 2533.69 257.9 1
 -3 2 13 12417.7 349.345 1
 -2 2 13 1511.02 210.77 1
 -1 2 13 27.331 113.601 1
 0 2 13 120.26 126.415 1
 1 2 13 14912.6 403.579 1
 2 2 13 245.166 134.807 1
 3 2 13 792.833 167.764 1
 4 2 13 716.148 167.546 1
 -9 3 13 1758.45 380.891 1
 -8 3 13 321.285 113.176 1
 -7 3 13 1073.78 144.58 1
 -6 3 13 124.403 103.16 1
 -5 3 13 556.081 144.449 1
 -4 3 13 821.675 154.413 1
 -3 3 13 7234.31 307.129 1
 -2 3 13 132.475 127.074 1
 -1 3 13 746.633 156.128 1
 0 3 13 379.426 142.744 1
 1 3 13 8052.54 338.75 1
 2 3 13 146.912 139.433 1
 3 3 13 3031.16 276.979 1
 -9 4 13 2745.92 278.532 1
 -8 4 13 59.574 91.8625 1
 -7 4 13 8518.66 509.937 1
 -6 4 13 3085.58 395.076 1
 -5 4 13 174.172 130.967 1
 -4 4 13 2639.18 245.177 1
 -3 4 13 3844.09 268.91 1
 -2 4 13 768.124 189.006 1
 -1 4 13 5567.52 307.39 1
 0 4 13 5431.57 311.833 1
 1 4 13 1810.6 257.458 1
 2 4 13 2441.27 272.009 1
 3 4 13 3506.9 300.721 1
 -9 5 13 1124.4 302.785 1
 -8 5 13 4289.39 444.531 1
 -7 5 13 6989.79 828.727 1
 -6 5 13 1098.34 168.171 1
 -5 5 13 62.0973 122.036 1
 -4 5 13 7319.7 875.792 1
 -3 5 13 3744.39 328.511 1
 -2 5 13 196.138 134.941 1
 -1 5 13 1395.75 215.417 1
 0 5 13 4189.44 345.674 1
 1 5 13 283.077 151.869 1
 2 5 13 2611.33 337.258 1
 -8 6 13 15692.6 674.611 1
 -7 6 13 3831.12 1174.02 1
 -6 6 13 2056.18 444.221 1
 -5 6 13 524.4 151.661 1
 -4 6 13 15976.1 2021.03 1
 -3 6 13 540.18 157.673 1
 -2 6 13 9606.77 928.643 1
 -1 6 13 105.389 141.805 1
 0 6 13 1779.17 269.2 1
 -8 7 13 5873.3 489.472 1
 -7 7 13 499.397 248.207 1
 -6 7 13 4442.74 1128.25 1
 -5 7 13 532.013 155.367 1
 -4 7 13 2875.58 762.383 1
 -3 7 13 495.728 154.853 1
 -2 7 13 6431.32 895.914 1
 -1 7 13 180.605 154.613 1
 -7 8 13 17.7173 217.482 1
 -6 8 13 5904 500.497 1
 -5 8 13 1074.07 211.063 1
 -4 8 13 239.398 146.668 1
 -3 8 13 910.519 177.142 1
 0 -8 14 72.0348 244.052 1
 1 -8 14 684.735 274.732 1
 2 -8 14 411.021 172.942 1
 3 -8 14 3391.85 545.511 1
 -2 -7 14 73.7549 245.833 1
 -1 -7 14 5808.11 536.18 1
 0 -7 14 141.798 211.891 1
 1 -7 14 2287.99 294.904 1
 2 -7 14 2160.75 305.709 1
 3 -7 14 3136.03 351.847 1
 4 -7 14 465.168 164.079 1
 -4 -6 14 279.48 258.706 1
 -3 -6 14 6853.82 553.434 1
 -2 -6 14 2230.98 449.25 1
 -1 -6 14 519.18 242.923 1
 0 -6 14 2014.14 285.643 1
 1 -6 14 5367.07 332.715 1
 2 -6 14 4612.28 320.395 1
 3 -6 14 95.923 144.618 1
 4 -6 14 7480.51 498.935 1
 5 -6 14 1243.82 194.095 1
 -5 -5 14 1319.4 319.557 1
 -4 -5 14 314.645 248.766 1
 -3 -5 14 581.715 258.84 1
 -2 -5 14 4952.94 482.937 1
 -1 -5 14 3.92007 215.347 1
 0 -5 14 2401.92 289.133 1
 1 -5 14 1950.99 262.301 1
 2 -5 14 1914.63 256.664 1
 3 -5 14 105.963 128.055 1
 4 -5 14 5189.29 607.532 1
 5 -5 14 383.297 151.539 1
 -5 -4 14 43.4308 236.998 1
 -4 -4 14 4101.56 477.152 1
 -3 -4 14 113.784 221.337 1
 -2 -4 14 4364.15 441.769 1
 -1 -4 14 21.6971 140.388 1
 0 -4 14 10001 461.16 1
 1 -4 14 1563.28 250.229 1
 2 -4 14 449.009 151.07 1
 3 -4 14 260.986 142.082 1
 4 -4 14 4378.68 291.492 1
 5 -4 14 120.872 139.922 1
 -6 -3 14 7664.95 569.769 1
 -5 -3 14 773.537 274.415 1
 -4 -3 14 6215.52 499.212 1
 -3 -3 14 2506.9 410.451 1
 -2 -3 14 2813.97 269.254 1
 -1 -3 14 1224.77 293.125 1
 0 -3 14 4326.83 538.077 1
 1 -3 14 2129.68 249.256 1
 2 -3 14 133.979 131.353 1
 3 -3 14 1736.25 238.718 1
 4 -3 14 1585.13 365.625 1
 5 -3 14 18.1353 216.261 1
 -7 -2 14 1392.15 307.491 1
 -6 -2 14 180.73 205.497 1
 -5 -2 14 3694.33 447.964 1
 -4 -2 14 8979.95 539.056 1
 -3 -2 14 2291.21 266.118 1
 -2 -2 14 131.795 130.877 1
 -1 -2 14 15731.8 427.053 1
 0 -2 14 606.988 145.026 1
 1 -2 14 186.88 125.243 1
 2 -2 14 13.1379 120.124 1
 3 -2 14 7805.08 495.649 1
 4 -2 14 395.033 239.843 1
 5 -2 14 279.878 243.036 1
 -7 -1 14 856.051 269.403 1
 -6 -1 14 1124.51 269.169 1
 -5 -1 14 3495 300.922 1
 -4 -1 14 1133.06 177.763 1
 -3 -1 14 101.136 126.97 1
 -2 -1 14 772.079 150.693 1
 -1 -1 14 7937.89 488.822 1
 0 -1 14 6.67062 113.087 1
 1 -1 14 213.552 204.126 1
 2 -1 14 788.022 245.863 1
 3 -1 14 7893.23 522.035 1
 4 -1 14 78.3338 217.581 1
 5 -1 14 439.002 245.007 1
 -8 0 14 2091.18 432.411 1
 -7 0 14 1061.04 267.116 1
 -6 0 14 467.537 170.594 1
 -5 0 14 5121.08 300.731 1
 -4 0 14 6668.79 301.735 1
 -3 0 14 937.614 148.567 1
 -2 0 14 2606.09 225.246 1
 -1 0 14 2461.74 351.503 1
 0 0 14 2687.91 385.565 1
 1 0 14 2489.77 382.815 1
 2 0 14 9717.03 556.827 1
 3 0 14 468.809 238.903 1
 4 0 14 469.076 255.473 1
 -8 1 14 4733.91 305.622 1
 -7 1 14 2061.2 275.277 1
 -6 1 14 2406.56 245.105 1
 -5 1 14 1044.92 122.873 1
 -4 1 14 5176.79 390.648 1
 -3 1 14 225.002 111.867 1
 -2 1 14 5295.86 538.756 1
 -1 1 14 513.751 124.93 1
 0 1 14 334.464 117.909 1
 1 1 14 6.88083 144.099 1
 2 1 14 5252.5 283.728 1
 3 1 14 300.397 132.949 1
 4 1 14 1491.24 271.15 1
 -8 2 14 2061.07 252.555 1
 -7 2 14 425.325 116.224 1
 -6 2 14 18773.1 879.323 1
 -5 2 14 454.051 137.052 1
 -4 2 14 262.418 131.224 1
 -3 2 14 2322.67 230.46 1
 -2 2 14 17784.8 422.108 1
 -1 2 14 75.4016 142.753 1
 0 2 14 2119.56 237.859 1
 1 2 14 4426.48 287.019 1
 2 2 14 4569.81 332.137 1
 3 2 14 184.932 144.301 1
 -8 3 14 96.1131 105.457 1
 -7 3 14 391.485 151.407 1
 -6 3 14 14036.5 408.452 1
 -5 3 14 1462.95 285.437 1
 -4 3 14 1765.07 236.785 1
 -3 3 14 1766.5 234.661 1
 -2 3 14 12829.7 393.636 1
 -1 3 14 1317.88 208.032 1
 0 3 14 4311.25 295.365 1
 1 3 14 2339.53 254.238 1
 2 3 14 628.749 169.022 1
 -8 4 14 4088.65 424.899 1
 -7 4 14 855.48 169.372 1
 -6 4 14 3192.52 657.11 1
 -5 4 14 599.55 160.121 1
 -4 4 14 9759.18 851.061 1
 -3 4 14 4028.75 281.777 1
 -2 4 14 107.839 147.006 1
 -1 4 14 7007.87 338.671 1
 0 4 14 2850.22 329.216 1
 1 4 14 2603.79 281.065 1
 -8 5 14 420.805 241.511 1
 -7 5 14 1905.2 419.571 1
 -6 5 14 50.6309 127.191 1
 -5 5 14 25.9182 162.292 1
 -4 5 14 1677.59 257.751 1
 -3 5 14 1601.12 249.784 1
 -2 5 14 561.451 164.289 1
 -1 5 14 1677.77 260.714 1
 0 5 14 150.226 148.877 1
 -7 6 14 4489.78 837.899 1
 -6 6 14 1829.76 269.716 1
 -5 6 14 977.248 181.873 1
 -4 6 14 3702.58 361.942 1
 -3 6 14 572.001 165.005 1
 -2 6 14 546.789 168.721 1
 -1 6 14 747.625 178.579 1
 -6 7 14 62.1848 133.36 1
 -5 7 14 350.38 187.251 1
 -4 7 14 7176.7 1202.25 1
 -3 7 14 1398.31 423.77 1
 0 -7 15 821.273 293.267 1
 1 -7 15 161.595 162.633 1
 -2 -6 15 2208.2 466.159 1
 -1 -6 15 6361.8 542.25 1
 0 -6 15 79.8821 153.514 1
 1 -6 15 9911.23 674.189 1
 2 -6 15 139.627 156.66 1
 3 -6 15 372.204 166.015 1
 -3 -5 15 3714.1 489.471 1
 -2 -5 15 251.465 246.099 1
 -1 -5 15 653.233 183.74 1
 0 -5 15 80.0957 145.094 1
 1 -5 15 7562.5 363.633 1
 2 -5 15 143.531 149.021 1
 3 -5 15 25.5318 151.169 1
 4 -5 15 427.313 216.029 1
 -4 -4 15 599.037 268.367 1
 -3 -4 15 4642.67 485.628 1
 -2 -4 15 2467.91 306.04 1
 -1 -4 15 1846.67 274.052 1
 0 -4 15 2240.23 280.323 1
 1 -4 15 1234.4 188.269 1
 2 -4 15 550.666 161.069 1
 3 -4 15 1175.62 184.706 1
 4 -4 15 5200.55 468.04 1
 -5 -3 15 262.096 257.379 1
 -4 -3 15 167.964 232.841 1
 -3 -3 15 258.6 158.743 1
 -2 -3 15 4161.16 314.939 1
 -1 -3 15 36.8269 137.195 1
 0 -3 15 2178.27 256.424 1
 1 -3 15 65.5906 125.455 1
 2 -3 15 276.514 146.237 1
 3 -3 15 89.822 207.926 1
 4 -3 15 3927.2 456.57 1
 -6 -2 15 6825.54 549.672 1
 -5 -2 15 432.212 253.726 1
 -4 -2 15 8038.2 379.41 1
 -3 -2 15 1720.57 260.03 1
 -2 -2 15 2775.46 325.247 1
 -1 -2 15 2377.55 269.624 1
 0 -2 15 5954.86 302.981 1
 1 -2 15 2916.98 387.914 1
 2 -2 15 42.0799 217.003 1
 3 -2 15 4473.76 462.648 1
 4 -2 15 1731.03 398.409 1
 -6 -1 15 1496.24 215.422 1
 -5 -1 15 2572.41 297.998 1
 -4 -1 15 12071.9 406.795 1
 -3 -1 15 573.214 153.786 1
 -2 -1 15 500.483 192.871 1
 -1 -1 15 6835.25 495.036 1
 0 -1 15 7544.25 507.051 1
 1 -1 15 101.261 206.623 1
 2 -1 15 106.248 210.933 1
 3 -1 15 7745.19 544.168 1
 -7 0 15 1931.52 277.124 1
 -6 0 15 890.974 184.825 1
 -5 0 15 7584.39 634.926 1
 -4 0 15 5776.73 301.587 1
 -3 0 15 33.1564 197.371 1
 -2 0 15 2009.44 371.384 1
 -1 0 15 15947.4 655.172 1
 0 0 15 826.576 260.279 1
 1 0 15 5735.14 486.263 1
 2 0 15 6.25081 223.83 1
 3 0 15 6847.97 540.469 1
 -7 1 15 916.784 184.862 1
 -6 1 15 943.048 176.551 1
 -5 1 15 3790.13 395.763 1
 -4 1 15 186.653 199.059 1
 -3 1 15 990.404 249.071 1
 -2 1 15 1452.46 354.588 1
 -1 1 15 3152.31 418.433 1
 0 1 15 121.51 213.281 1
 1 1 15 3135.03 437.625 1
 2 1 15 257.577 241.152 1
 -7 2 15 181.48 181.48 1
 -6 2 15 299.993 131.679 1
 -5 2 15 3010.02 473.505 1
 -4 2 15 1617.32 279.89 1
 -3 2 15 2209.43 225.668 1
 -2 2 15 1553.2 218.668 1
 -1 2 15 195.208 123.629 1
 0 2 15 171.509 123.514 1
 1 2 15 2180.08 321.224 1
 2 2 15 1509.22 286.055 1
 -7 3 15 8.74273 183.936 1
 -6 3 15 4890.1 315.988 1
 -5 3 15 1375.88 212.474 1
 -4 3 15 642.206 161.92 1
 -3 3 15 118.886 123.681 1
 -2 3 15 6120.79 426.064 1
 -1 3 15 60.772 133.142 1
 0 3 15 81.1645 141.263 1
 1 3 15 102.055 144.067 1
 -7 4 15 350.364 153.94 1
 -6 4 15 11500.8 400.974 1
 -5 4 15 37.7738 132.803 1
 -4 4 15 1670.9 227.696 1
 -3 4 15 1558.94 224.329 1
 -2 4 15 7670.39 353.028 1
 -1 4 15 76.5808 144.953 1
 0 4 15 2399.9 477.166 1
 -6 5 15 3121.88 285.178 1
 -5 5 15 23.686 142.002 1
 -4 5 15 2883.97 330.889 1
 -3 5 15 1571.82 278.046 1
 -2 5 15 4148.13 316.547 1
 -4 6 15 1756.06 389.371 1
 -1 -5 16 3637.82 748.71 1
 0 -5 16 975.986 199.898 1
 1 -5 16 3048.56 316.349 1
 -3 -4 16 8585.4 532.944 1
 -2 -4 16 743.945 305.752 1
 -1 -4 16 1214.65 203.635 1
 0 -4 16 95.2789 161.758 1
 1 -4 16 10863.4 402.771 1
 2 -4 16 148.042 203.397 1
 -4 -3 16 158.643 213.799 1
 -3 -3 16 6529.04 458.801 1
 -2 -3 16 229.406 163.683 1
 -1 -3 16 101.532 139.088 1
 0 -3 16 261.005 160.553 1
 1 -3 16 6818.83 527.81 1
 2 -3 16 130.272 229.89 1
 -4 -2 16 526.829 178.177 1
 -3 -2 16 2384.5 294.206 1
 -2 -2 16 896.071 179.917 1
 -1 -2 16 2415.87 416.37 1
 0 -2 16 1621.25 366.444 1
 1 -2 16 52.0792 215.636 1
 2 -2 16 353.241 246.692 1
 -5 -1 16 330.333 168.266 1
 -4 -1 16 4319.16 313.435 1
 -3 -1 16 420.936 239.916 1
 -2 -1 16 693.466 255.058 1
 -1 -1 16 462.741 235.344 1
 0 -1 16 2998.57 431.185 1
 1 -1 16 11.2184 217.726 1
 2 -1 16 217.838 217.838 1
 -5 0 16 44.4597 207.963 1
 -4 0 16 10147.8 574.613 1
 -3 0 16 358.318 231.218 1
 -2 0 16 227.936 226.776 1
 -1 0 16 1590.52 394.817 1
 0 0 16 3962.23 464.509 1
 1 0 16 775.839 278.817 1
 -5 1 16 293.787 214.867 1
 -4 1 16 5661.49 464.016 1
 -3 1 16 186.57 186.57 1
 -2 1 16 902.524 266.377 1
 -1 1 16 5346.07 488.594 1
 0 1 16 4675.06 495.632 1
 1 1 16 83.6864 236.05 1
 -5 2 16 3602.59 412.874 1
 -4 2 16 118.54 191.205 1
 -3 2 16 29.5432 208.604 1
 -2 2 16 813.575 266.225 1
 -1 2 16 5916.13 516.662 1
 0 2 16 19.1377 235.74 1
 -5 3 16 3887.07 425.798 1
 -4 3 16 112.666 112.666 1
 -3 3 16 766.629 163.678 1
 -2 3 16 207.393 136.975 1
 -1 3 16 2788.71 256.205 1
 -4 4 16 69.993 141.024 1
 -3 4 16 2450.33 272.234 1
 -2 -1 17 686.886 264.368 1
